# Supplementary material for: SPL33, encoding an eEF1A-like protein, negatively regulates cell death and defense responses in rice
Source: J Exp Bot. 2017 Feb 11;68(5):899–913. doi: 10.1093/jxb/erx001 (PMC5441852; doi:10.1093/jxb/erx001)
Supplement: Supplementary Data [file erx001_Supplementary_Data.zip]

Archive with 6 entries (6 files):
- Supplementary_dataset_S4.xls
- Supplementary_dataset_S1.xls
- Supplementary_figures_S1_S10.pdf
- Supplementary_dataset_S3.xls
- Supplementary_dataset_S2.xls
- supplementary_tables_S1_S6.pdf
