# Supplementary material for: SPL33, encoding an eEF1A-like protein, negatively regulates cell death and defense responses in rice
Source: J Exp Bot. 2017 Feb 11;68(5):899–913. doi: 10.1093/jxb/erx001 (PMC5441852; doi:10.1093/jxb/erx001)
Supplement: Supplementary Data [file erx001_Supplementary_Data.zip › Supplementary_dataset_S4.xls]

## Sheet: Total
Supplementary Data S4. DEGs enriched in the plant-pathogen interaction pathway.
Gene ID	Gene name	KEGG ID	WT-value	spl33-value	log2(fold_change)	p-value	Note
LOC_Os01g04330	OsCML16	4325693	4.36576	19.1794	2.13525	5e-05	Calmodulin-related calcium sensor protein, expressed
LOC_Os01g32120	OsCML11	4324037	0.294555	0.882892	1.5837	0.00735	Calmodulin-related calcium sensor protein, expressed
LOC_Os03g21380	OsCML27	4332731	13.6433	43.2555	1.6647	5e-05	Calmodulin-related calcium sensor protein, expressed
LOC_Os03g53200	OsCML4	4334072	1.76006	19.9598	3.5034	5e-05	Calmodulin-related calcium sensor protein, expressed
LOC_Os05g31620	OsCML15	4338633	0.603587	5.39168	3.1591	5e-05	Calmodulin-related calcium sensor protein, expressed
LOC_Os05g50180	OsCML14	4339701	0.281118	3.25491	3.53337	0.00065	Calmodulin-related calcium sensor protein, expressed
LOC_Os01g72530	OsCML31/OsMSR2	4325408	0.207946	27.1738	7.02987	0.0001	Calmodulin-related calcium sensor protein, expressed
LOC_Os01g16240	OsCam1-3	4344344	18.6576	73.6629	1.98118	5e-05	Calmodulin, expressed
LOC_Os01g17190	OsCam3	4326903	28.5276	92.2976	1.69394	5e-05	Calmodulin, expressed
LOC_Os07g48780	OsCam1-2/OsCam1	4344344	58.9328	123.188	1.06372	5e-05	Calmodulin, expressed
LOC_Os01g72080		4325760	23.6964	118.354	2.32036	5e-05	calmodulin-like protein 1, putative, expressed
LOC_Os05g05460		4341500	86.1184	14.8052	-2.48934	1.03375e-36	EF hand family protein, putative, expressed
LOC_Os08g44390		4346304	3.24452	18.7267	2.52902	5e-05	EF hand family protein, putative, expressed
LOC_Os01g61080	OsWRKY24	4327518	1.20507	24.1106	4.32247	5e-05	WRKY24, expressed
LOC_Os05g27730	OsWRKY53	4338474	12.1781	94.2283	2.95188	5e-05	WRKY53, expressed
LOC_Os05g39720	OsWRKY70	4339092	0.242744	13.669	5.81532	5e-05	WRKY70, expressed
LOC_Os07g03710	OsPR1a	4342317	0.630414	393.15	9.28456	5e-05	SCP-like extracellular protein, expressed
LOC_Os01g28450	OsPR1b	4325422	0.266038	788.829	11.5339	0.0001	SCP-like extracellular protein, expressed
LOC_Os04g55410	AtNHO1	4337206	6.38105	24.6541	1.94996	5e-05	FGGY family of carbohydrate kinases, putative, expressed
LOC_Os02g03410	OsCPK4	4328155	2.94881	12.6984	2.10644	5e-05	CAMK includes calcium/calmodulin depedent protein kinases, expressed
LOC_Os04g47300	OsCPK12	4336653	3.46885	1.02547	-1.75818	5e-05	CAMK includes calcium/calmodulin depedent protein kinases, expressed
LOC_Os04g49510	OsCPK7/OsCPK13	4336783	17.1318	57.0454	1.73543	5e-05	CAMK includes calcium/calmodulin depedent protein kinases, expressed
LOC_Os03g57450	OsCPK10	4334366	136.641	288.266	1.03616	9.70092e-35	CAMK includes calcium/calmodulin depedent protein kinases, expressed
LOC_Os03g59390	AtCDPK19	4334519	8.47434	20.6941	1.28805	5e-05	CAMK includes calcium/calmodulin depedent protein kinases, expressed
LOC_Os05g39090	AtCPK13	4339053	2.81385	5.63421	1.00166	5e-05	CAMK includes calcium/calmodulin depedent protein kinases, expressed
LOC_Os05g50810	AtCDPK6	4339751	6.2752	13.3761	1.09192	5e-05	CAMK includes calcium/calmodulin depedent protein kinases, expressed
LOC_Os07g22710	AtCPK16	4343002	3.07944	7.86924	1.35356	5e-05	CAMK includes calcium/calmodulin depedent protein kinases, expressed
LOC_Os11g07040	AtCPK4	4349899	2.51063	12.9398	2.36569	5e-05	CAMK includes calcium/calmodulin depedent protein kinases, expressed
LOC_Os02g54600	OsMKK4	4330957	6.32301	14.8914	1.23579	5e-05	STE kinases include homologs to sterile 7, sterile 11 and sterile 20 from yeast, expressed
LOC_Os06g05520	OsMKK1	4340126	6.88577	16.7889	1.28581	5e-05	putative MAPKK based on amino acid sequence homology, expressed
LOC_Os04g27096	AtMEKK1	4333845	0	53.1245	8.73568	1.63587e-44	MAP kinase kinase kinase, putative, expressed
LOC_Os03g04110	OsCEBiP	4331523	26.861	102.623	1.93377	5e-05	lysM domain-containing GPI-anchored protein precursor, putative, expressed
LOC_Os11g34570	AtLYM2	4331523	0.168261	2.09936	3.64117	0.0041	lysM domain-containing GPI-anchored protein precursor, putative, expressed
LOC_Os01g43540	OsSGT1	4326682	22.5968	54.885	1.28029	5e-05	suppressor of G2 allele of SKP1, putative, expressed
LOC_Os09g30418	OsHSP80.2	9267802	33.0497	105.159	1.66987	5e-05	heat shock protein, putative, expressed
LOC_Os06g50300	AtHsp90.7	4342077	10.7018	80.7712	2.91599	5e-05	heat shock protein, putative, expressed
LOC_Os08g38086	AtHsp90.5	4345893	1.57553	3.29852	1.06598	5e-05	heat shock protein, putative, expressed
LOC_Os08g39140	AtHsp90.4	4345951	15.2468	58.2437	1.93359	5e-05	heat shock protein, putative, expressed
LOC_Os09g30412	AtHsp90.4	4347402	30.1958	83.8496	1.47346	5e-05	heat shock protein, putative, expressed
LOC_Os12g32986	AtHsp90-6	4352339	3.7009	11.2815	1.60802	5e-05	heat shock protein, putative, expressed
LOC_Os05g45210	OsrbohD; Osrboh5	4339397	1.2627	3.2472	1.36268	5e-05	respiratory burst oxidase, putative, expressed
LOC_Os06g48520	AtRPM1	4346575	0.0844533	1.25339	3.89153	5e-05	disease resistance protein RPM1, putative, expressed
LOC_Os04g43440	AtRPS2	4325862	0.149091	16.3364	6.77576	5e-05	NB-ARC/LRR disease resistance protein, putative, expressed
LOC_Os01g57870	AtRPS2	4325862	0.363719	1.52648	2.06931	5e-05	disease resistance protein RPS2, putative, expressed
LOC_Os06g10580	AtCNGC10	4330882	3.96058	15.9483	2.00961	5e-05	cyclic nucleotide-gated ion channel, putative, expressed
