# Supplementary material for: SPL33, encoding an eEF1A-like protein, negatively regulates cell death and defense responses in rice
Source: J Exp Bot. 2017 Feb 11;68(5):899–913. doi: 10.1093/jxb/erx001 (PMC5441852; doi:10.1093/jxb/erx001)
Supplement: Supplementary Data [file erx001_Supplementary_Data.zip › Supplementary_dataset_S1.xls]

## Sheet: DEGs
Supplementary Data S1. Differentially expressed genes (DEGs) with functional annotations for regulation process and cellular response.
Ricegenome v7.0 gene ID	Arabidopsis homolog	Description	DEG analysis of Illumina sequencing FDR<0.005
			WT value	spl33 value	log2FC	p value
LOC_Os04g46970	AT2G15490.3	glucosyltransferase, putative, expressed	0	4681.93	15.2123	0
LOC_Os05g24780	AT4G20780.1	OsCML21 - Calmodulin-related calcium sensor protein, expressed	0	3959.08	14.961	0
LOC_Os06g51050	AT3G12500.1	CHIT7 - Chitinase family protein precursor, expressed	0	2472.47	14.2942	0
LOC_Os11g31530	AT1G34210.1	BRASSINOSTEROID INSENSITIVE 1-associated receptor kinase 1 precursor, putative, expressed	0	2391.48	14.2417	0
LOC_Os07g34260	AT5G13930.1	chalcone and stilbene synthases, putative, expressed	0	2371.44	14.2326	0
LOC_Os07g04560	AT2G43000.1	no apical meristem protein, putative, expressed	0	2020.47	13.9973	0
LOC_Os11g16260	AT3G09220.1	laccase precursor protein, putative, expressed	0	1900.29	13.9063	0
LOC_Os01g42860	AT5G43580.1	inhibitor I family protein, putative, expressed	0	1875.04	13.8806	0
LOC_Os06g21820	AT5G55250.1	jasmonate O-methyltransferase, putative, expressed	0	1562.38	13.6401	0
LOC_Os07g26110	AT4G15610.1	membrane associated DUF588 domain containing protein, putative, expressed	0	1500.55	13.5731	0
LOC_Os04g48850	AT4G11280.1	aminotransferase, classes I and II, domain containing protein, expressed	0	1448.3	13.5287	0
LOC_Os10g39260	AT2G03200.1	aspartic proteinase nepenthesin, putative, expressed	0	1270.63	13.3658	0
LOC_Os06g44010	AT1G80840.1	WRKY28, expressed	0	1280.21	13.3374	0
LOC_Os11g47630	AT3G46080.1	ZOS11-10 - C2H2 zinc finger protein, expressed	0	1237.54	13.2823	0
LOC_Os11g44340	AT5G62570.2	calmodulin binding protein, putative, expressed	0	1143.48	13.1631	0
LOC_Os01g13610	AT1G75290.1	isoflavone reductase homolog IRL, putative, expressed	0	1091.23	13.1107	0
LOC_Os10g23310	AT5G48930.1	transferase family protein, putative, expressed	0	1042.46	13.0564	0
LOC_Os11g44430	AT3G55950.1	protein kinase, putative, expressed	0	1038.98	13.0409	0
LOC_Os09g25060	AT1G80840.1	WRKY76, expressed	1.14825	3956.47	12.9235	0
LOC_Os05g49620	AT4G11070.1	WRKY19, expressed	0	944.92	12.8887	0
LOC_Os02g35329	AT1G53820.1	RING-H2 finger protein ATL3F, putative, expressed	0	834.317	12.8472	0
LOC_Os10g39300	AT2G03200.1	aspartic proteinase nepenthesin, putative, expressed	0	871.765	12.8362	0
LOC_Os01g51690	AT5G64810.1	WRKY26, expressed	0	872.636	12.7788	0
LOC_Os07g30590	AT2G13820.1	LTPL55 - Protease inhibitor/seed storage/LTP family protein precursor, putative, expressed	0	798.61	12.6708	0
LOC_Os11g44380	AT2G17780.4	expressed protein	0	795.997	12.6604	0
LOC_Os05g24660	AT3G63110.1	IPP transferase, putative, expressed	0	782.934	12.651	0
LOC_Os04g56700	AT3G51240.1	naringenin,2-oxoglutarate 3-dioxygenase, putative, expressed	0	784.676	12.6452	0
LOC_Os07g31070	AT1G03670.1	expressed protein	0	789.901	12.6415	0
LOC_Os01g23580	AT1G15690.1	inorganic H+ pyrophosphatase, putative, expressed	0	778.579	12.6261	0
LOC_Os09g37880	AT1G11330.2	serine/threonine-protein kinase receptor precursor, putative, expressed	0	752.453	12.5712	0
LOC_Os01g19260	AT5G40010.1	ATPase, putative, expressed	0	740.26	12.5579	0
LOC_Os12g24650	AT2G24200.1	leucine aminopeptidase, chloroplast precursor, putative, expressed	0	691.49	12.4421	0
LOC_Os08g07100	AT3G14490.1	terpene synthase, putative, expressed	0	656.654	12.3534	0
LOC_Os01g29330	AT3G02430.1	expressed protein	0	643.591	12.345	0
LOC_Os06g35650	AT5G44440.1	reticuline oxidase-like protein precursor, putative, expressed	0	623.56	12.3228	0
LOC_Os05g13970	AT4G28940.1	phosphorylase domain containing protein, putative, expressed	0	611.368	12.2855	0
LOC_Os03g21710	AT3G56400.1	WRKY79, expressed	0	618.335	12.2753	0
LOC_Os04g03210	AT3G47570.1	receptor kinase, putative, expressed	0	597.433	12.2381	0
LOC_Os03g32230	AT1G27730.1	ZOS3-12 - C2H2 zinc finger protein, expressed	0	573.919	12.2035	0
LOC_Os10g02070	AT5G19890.1	peroxidase precursor, putative, expressed	0	566.952	12.1826	0
LOC_Os01g61610	AT5G05600.1	flavonol synthase/flavanone 3-hydroxylase, putative, expressed	0	526.02	12.064	0
LOC_Os03g08410	AT1G19250.1	flavin-containing monooxygenase family protein, putative, expressed	0	511.215	12.0062	0
LOC_Os08g15710	AT2G16050.1	DC1 domain, putative, expressed	0	498.151	11.9797	0
LOC_Os03g37290	AT2G22330.1	cytochrome P450, putative, expressed	0	496.41	11.9672	0
LOC_Os05g04930	AT5G17540.1	transferase family protein, putative, expressed	0	459.832	11.875	0
LOC_Os12g15530	AT3G09220.1	retrotransposon protein, putative, unclassified, expressed	0	449.381	11.8469	0
LOC_Os06g38670	AT3G47570.1	receptor-like protein kinase precursor, putative, expressed	0	443.285	11.8117	0
LOC_Os04g32480	AT5G13220.1	zinc-finger protein, putative, expressed	0	425.867	11.7621	0
LOC_Os07g03970	AT2G37710.1	lectin-like receptor kinase 7, putative, expressed	0	401.482	11.6782	0
LOC_Os06g11210	AT1G76680.1	12-oxophytodienoate reductase, putative, expressed	0	402.353	11.6491	0
LOC_Os01g28450	AT2G14610.1	SCP-like extracellular protein, expressed	0.266038	788.829	11.5339	0.0001
LOC_Os11g42200	AT3G09220.1	laccase precursor protein, putative, expressed	0.0229806	67.4142	11.5184	0.00385
LOC_Os01g71350	AT3G57260.1	glycosyl hydrolases family 17, putative, expressed	0.0471343	135.83	11.4927	0.00385
LOC_Os08g42570	AT3G50170.1	plant protein of unknown function domain containing protein, expressed	0	357.067	11.4894	1.0035e-294
LOC_Os04g07110	AT5G45540.1	expressed protein	0	331.811	11.3899	6.6849e-276
LOC_Os02g35020	AT3G18660.2	glycosyl transferase, putative, expressed	0	308.297	11.2585	2.9288e-251
LOC_Os11g38780	AT5G39670.1	EF hand family protein, putative	0	303.071	11.2571	5.7463e-251
LOC_Os07g36560	AT5G17540.1	transferase family protein, putative, expressed	0	297.846	11.2516	8.5139e-250
LOC_Os01g43750	AT3G14690.1	cytochrome P450 72A1, putative, expressed	0	303.942	11.2349	1.4091e-246
LOC_Os08g31880	AT1G13480.1	expressed protein	0	295.233	11.2138	3.4597e-244
LOC_Os10g30390	AT5G25180.1	cytochrome P450, putative, expressed	0	292.62	11.2038	1.9788e-242
LOC_Os04g34490	AT4G01440.1	nodulin, putative, expressed	0	286.524	11.1676	1.0717e-235
LOC_Os07g11870	AT1G13110.1	cytochrome P450, putative, expressed	0.0771563	177.255	11.1658	0.0001
LOC_Os09g38350	AT1G66120.1	AMP-binding domain containing protein, expressed	1.14825	2912.27	11.1642	0
LOC_Os11g47600	AT5G24090.1	glycosyl hydrolase, putative, expressed	0	277.815	11.1215	6.4794e-229
LOC_Os01g60600	AT2G46400.1	WRKY108, expressed	0	264.752	11.0831	1.7906e-222
LOC_Os08g33150	AT5G16600.1	MYB family transcription factor, putative, expressed	0	266.494	11.0628	5.8153e-219
LOC_Os05g33400	AT1G03220.1	basic 7S globulin precursor, putative, expressed	0	252.559	11.0098	6.9524e-212
LOC_Os01g43851	AT3G14680.1	cytochrome P450 72A1, putative, expressed	0	255.172	11.0082	1.3644e-211
LOC_Os08g31250	AT2G16050.1	C1-like domain containing protein, expressed	0	233.4	10.9239	7.8619e-200
LOC_Os12g02060	AT5G05340.1	peroxidase precursor, putative, expressed	0	236.012	10.9152	2.29e-198
LOC_Os04g23550	AT5G57150.1	basic helix-loop-helix family protein, putative, expressed	0	234.271	10.9065	3.397e-197
LOC_Os11g47580	AT5G24090.1	glycosyl hydrolase, putative, expressed	0	229.045	10.8709	6.3033e-192
LOC_Os02g41510	AT3G23250.1	MYB family transcription factor, putative, expressed	0	223.82	10.8289	3.4322e-187
LOC_Os08g04240	AT5G48540.1	cysteine-rich repeat secretory protein 55 precursor, putative, expressed	0	221.207	10.8233	1.3227e-186
LOC_Os07g48730	AT1G69790.1	tyrosine protein kinase domain containing protein, putative, expressed	0	222.949	10.8196	5.0969e-186
LOC_Os03g13740	AT5G37490.1	immediate-early fungal elicitor protein CMPG1, putative, expressed	0	218.594	10.8121	7.5659e-185
LOC_Os03g58320	AT4G02610.1	indole-3-glycerol phosphate lyase, chloroplast precursor, putative, expressed	0.12663	225.138	10.796	0.0001
LOC_Os01g29280	AT3G02430.1	expressed protein	0	217.724	10.7933	3.2672e-182
LOC_Os10g25420	AT1G28570.1	GDSL-like lipase/acylhydrolase, putative, expressed	0	218.594	10.7722	2.7617e-179
LOC_Os12g14440	AT1G73040.1	Jacalin-like lectin domain containing protein, putative, expressed	1.59263	2679.96	10.7166	5e-05
LOC_Os04g37700	AT3G60520.1	expressed protein	0	203.789	10.6766	4.1734e-168
LOC_Os07g04040	AT3G53810.1	expressed protein	0	202.047	10.6745	8.1892e-168
LOC_Os11g02540	AT3G56400.1	WRKY50, expressed	1.14825	4453.75	10.6305	0
LOC_Os12g42200	AT3G17630.1	ATCHX, putative, expressed	0	188.984	10.5586	3.6094e-155
LOC_Os03g20600	AT3G56500.1	expressed protein	0	183.759	10.5519	2.7278e-154
LOC_Os12g11500	AT1G45616.1	resistance protein SlVe1 precursor, putative, expressed	0	179.404	10.5383	7.934e-153
LOC_Os11g42290	AT5G48930.1	transferase family protein, putative, expressed	0	181.146	10.5383	7.934e-153
LOC_Os01g48000	AT2G19130.1	S-locus-like receptor protein kinase, putative, expressed	0	182.888	10.5383	7.934e-153
LOC_Os10g02970	AT1G66830.1	Leucine rich repeat N-terminal domain containing protein, putative, expressed	0	181.146	10.5247	4.5232e-151
LOC_Os12g27254	AT5G17540.1	transferase family protein, putative, expressed	0.158584	233.389	10.5233	5e-05
LOC_Os02g36140	AT1G79460.1	terpene synthase, putative, expressed	0.0312162	45.8431	10.5202	0.00015
LOC_Os02g28220	AT3G29670.1	transferase family protein, putative, expressed	0	175.921	10.4663	4.8702e-146
LOC_Os03g38800	AT5G17740.1	AAA family ATPase, putative, expressed	0	168.083	10.4615	1.8778e-145
LOC_Os01g71700	AT2G01170.1	amino acid permease family protein, putative, expressed	0	170.695	10.4326	3.1346e-142
LOC_Os05g41370	AT4G05200.1	TKL_IRAK_DUF26-la.1 - DUF26 kinases have homology to DUF26 containing loci, expressed	0	172.437	10.4301	3.1346e-142
LOC_Os11g14380	AT3G07040.1	resistance protein LR10, putative, expressed	0	166.341	10.4301	3.1346e-142
LOC_Os07g30600	AT5G22500.1	male sterility protein, putative, expressed	0	168.953	10.4178	9.128e-141
LOC_Os07g35300	AT4G05200.1	TKL_IRAK_DUF26-lc.11 - DUF26 kinases have homology to DUF26 containing loci, expressed	0	164.599	10.4104	6.8978e-140
LOC_Os03g56500	AT3G26010.1	expressed protein	0	166.341	10.398	1.0224e-138
LOC_Os04g50940	AT2G02040.1	peptide transporter PTR2, putative, expressed	0.0261448	35.2044	10.395	0.0012
LOC_Os04g49194	AT5G24530.1	naringenin,2-oxoglutarate 3-dioxygenase, putative, expressed	1.14825	2725.9	10.3879	0
LOC_Os07g11790	AT5G23960.2	terpene synthase, putative, expressed	0.0531604	70.9788	10.3828	0.0026
LOC_Os05g33160	AT3G28450.1	inactive receptor kinase At1g27190 precursor, putative, expressed	0	163.728	10.3702	8.6245e-136
LOC_Os07g46930	AT3G26760.1	sex determination protein tasselseed-2, putative, expressed	0	164.599	10.3677	1.6915e-135
LOC_Os06g14260	AT2G37710.1	lectin-like receptor kinase, putative, expressed	0	158.503	10.3626	6.5052e-135
LOC_Os08g07080	AT3G14520.1	terpene synthase, putative, expressed	0.211183	271.475	10.3281	5e-05
LOC_Os05g50770	AT5G24030.1	C4-dicarboxylate transporter/malic acid transport protein, expressed	0	155.89	10.3237	1.6354e-132
LOC_Os02g30540	AT3G47570.1	protein kinase, putative, expressed	0	152.406	10.3157	1.2386e-131
LOC_Os12g04150	AT5G16080.1	alpha/beta hydrolase fold, putative, expressed	0	155.019	10.3051	9.3776e-131
LOC_Os12g24490	AT1G72200.1	zinc finger, C3HC4 type domain containing protein, expressed	0	155.019	10.2917	2.7356e-129
LOC_Os05g45100	AT3G16520.3	anthocyanidin 5,3-O-glucosyltransferase, putative, expressed	0.101982	126.188	10.2731	0.0001
LOC_Os07g34280	AT1G47480.1	CXE carboxylesterase, putative, expressed	0	145.439	10.2425	1.3247e-124
LOC_Os02g16940	AT4G10540.1	OsSub13 - Putative Subtilisin homologue, expressed	0.224544	271.85	10.2416	5e-05
LOC_Os07g37950	AT1G52900.1	expressed protein	0	148.923	10.2369	5.0985e-124
LOC_Os05g45110	AT3G16520.3	anthocyanidin 5,3-O-glucosyltransferase, putative, expressed	0	148.052	10.2341	1.0002e-123
LOC_Os12g27220	AT5G17540.1	transferase family protein, putative, expressed	0.284626	339.062	10.2183	5e-05
LOC_Os04g57860	AT1G48930.1	endoglucanase precursor, putative, expressed	0	148.052	10.2144	5.6953e-122
LOC_Os01g04580	AT1G67000.1	Ser/Thr protein kinase, putative, expressed	0	145.439	10.2116	1.1169e-121
LOC_Os03g60570	AT5G59820.1	ZOS3-22 - C2H2 zinc finger protein, expressed	0	143.698	10.1944	3.2382e-120
LOC_Os05g37060	AT5G04760.1	MYB family transcription factor, putative, expressed	0	145.439	10.1828	1.8885e-120
LOC_Os07g48050	AT5G05340.1	peroxidase precursor, putative, expressed	0.636162	737.702	10.1794	5e-05
LOC_Os12g30824	AT1G79460.1	terpene synthase, putative, expressed	0.0325292	37.452	10.1691	0.00045
LOC_Os03g33520	AT1G07725.1	exo70 exocyst complex subunit, putative, expressed	0	143.698	10.1653	5.5249e-119
LOC_Os07g35340	AT4G23130.1	TKL_IRAK_DUF26-lc.14 - DUF26 kinases have homology to DUF26 containing loci, expressed	0	138.472	10.1476	3.1711e-117
LOC_Os08g31890	AT1G13480.1	expressed protein	0	137.601	10.1236	3.5681e-115
LOC_Os04g52720	AT5G39130.1	Cupin domain containing protein, expressed	0	133.247	10.0713	8.8072e-111
LOC_Os11g05800	AT2G36020.1	HVA22, putative, expressed	0	133.247	10.0682	1.7279e-110
LOC_Os10g30560	AT2G36970.1	UDP-glucoronosyl and UDP-glucosyl transferase domain containing protein, expressed	0	132.376	10.0524	5.0185e-109
LOC_Os09g25070	AT1G80840.1	WRKY62, expressed	0.0510292	52.7064	10.0124	0.00245
LOC_Os04g11810	AT3G62160.1	transferase family protein, putative, expressed	0	126.28	10.004	1.2617e-106
LOC_Os08g04540	AT2G20340.1	decarboxylase, putative, expressed	0.157112	161.101	10.002	5e-05
LOC_Os09g37540	AT4G35190.1	uncharacterized protein PA4923, putative, expressed	1.14825	1298.5	9.98367	0
LOC_Os08g40270	AT5G06740.1	lectin-like protein kinase, putative, expressed	0	888.312	9.98246	0
LOC_Os07g38250	AT5G10530.1	expressed protein	0	123.667	9.9674	1.0806e-103
LOC_Os08g04340	AT2G32300.1	plastocyanin-like domain containing protein, putative, expressed	0	124.538	9.96403	2.1224e-103
LOC_Os07g47750	AT3G16660.1	POEI49 - Pollen Ole e I allergen and extensin family protein precursor, expressed	0	123.667	9.95727	8.1863e-103
LOC_Os04g22080	AT1G72610.1	retrotransposon protein, putative, unclassified, expressed	1.14825	4324.86	9.95168	0
LOC_Os07g03900	AT2G37710.1	lectin-like receptor kinase, putative, expressed	0	121.925	9.93677	2.39e-101
LOC_Os01g56240	AT1G16510.1	OsSAUR2 - Auxin-responsive SAUR gene family member, expressed	0	120.183	9.92988	9.2123e-101
LOC_Os12g13400	AT1G49330.1	expressed protein	0	118.442	9.92295	3.5503e-100
LOC_Os04g30110	AT1G21270.1	wall-associated receptor kinase 3 precursor, putative, expressed	0	118.442	9.90899	2.685e-99
LOC_Os05g12040	AT1G11680.1	cytochrome P450 51, putative, expressed	0	120.183	9.90899	2.685e-99
LOC_Os05g24770	AT4G23630.1	reticulon domain containing protein, putative, expressed	0	117.571	9.89843	2.02967e-98
LOC_Os08g39840	AT3G45140.1	lipoxygenase, chloroplast precursor, putative, expressed	0.150096	142.779	9.89368	5e-05
LOC_Os04g50950	AT2G02040.1	peptide transporter PTR2, putative, expressed	0	114.958	9.87708	5.90372e-97
LOC_Os04g10060	AT1G79460.1	ent-kaurene synthase, chloroplast precursor, putative, expressed	0	112.345	9.84445	1.2938e-94
LOC_Os01g65700	AT5G42655.1	expressed protein	0	112.345	9.83341	9.75568e-94
LOC_Os02g02930	AT1G61680.1	terpene synthase, putative, expressed	0.0202959	18.0936	9.80008	0.00385
LOC_Os04g10800	AT2G32830.1	inorganic phosphate transporter, putative, expressed	0	108.862	9.79218	3.28743e-92
LOC_Os03g12500	AT5G42650.1	cytochrome P450, putative, expressed	0.337182	297.396	9.78464	5e-05
LOC_Os02g17000	AT4G10520.1	OsSub14 - Putative Subtilisin homologue, expressed	0	107.991	9.78455	1.26961e-91
LOC_Os01g63180	AT3G09220.1	laccase-6 precursor, putative, expressed	0	110.604	9.77689	2.49485e-91
LOC_Os10g34040	AT5G25250.1	nodulin, putative, expressed	0	108.862	9.77304	4.90225e-91
LOC_Os01g40580	AT5G62740.1	hypersensitive-induced response protein, putative, expressed	0	107.12	9.74973	2.81857e-89
LOC_Os01g04440	AT1G18390.2	expressed protein	0	103.636	9.72206	1.61744e-87
LOC_Os08g03240	AT5G10530.1	lectin-like receptor kinase 1, putative, expressed	0	103.636	9.706	2.40372e-86
LOC_Os04g27060	AT1G60710.1	oxidoreductase, aldo/keto reductase family protein, putative, expressed	0	102.766	9.69791	4.71885e-86
LOC_Os06g51210	AT4G37420.1	zinc finger family protein, putative, expressed	0	100.153	9.65674	2.03833e-83
LOC_Os12g15680	AT3G09220.1	laccase precursor protein, putative, expressed	0.10957	86.4472	9.62382	5e-05
LOC_Os02g57350	AT5G50740.3	expressed protein	0	97.5401	9.61865	4.46793e-81
LOC_Os04g55740	AT5G05340.1	peroxidase precursor, putative, expressed	0	95.7984	9.61865	4.46793e-81
LOC_Os08g30100	AT1G06620.1	1-aminocyclopropane-1-carboxylate oxidase homolog 1, putative, expressed	0.0502853	39.4914	9.61719	0.00385
LOC_Os02g06200	AT1G72300.1	phytosulfokine receptor precursor, putative, expressed	0	94.0566	9.60573	3.36874e-80
LOC_Os08g24750	AT2G03220.1	xyloglucan fucosyltransferase, putative, expressed	2.29649	1585.03	9.604	0
LOC_Os07g03790	AT2G37710.1	lectin-like receptor kinase 7, putative, expressed	0	95.7984	9.60139	6.60488e-80
LOC_Os02g13780	AT3G47570.1	receptor-like protein kinase 2 precursor, putative, expressed	0	94.9275	9.59269	2.53849e-79
LOC_Os10g38360	AT1G10360.1	glutathione S-transferase, putative, expressed	0.504967	388.937	9.58913	5e-05
LOC_Os09g34330	AT1G32640.1	helix-loop-helix DNA-binding domain containing protein, expressed	0	94.0566	9.58831	4.97607e-79
LOC_Os07g29960	AT1G12740.1	cytochrome P450, putative, expressed	0	95.7984	9.58393	9.75371e-79
LOC_Os04g12970	AT2G43820.1	UDP-glucoronosyl/UDP-glucosyl transferase, putative, expressed	0	93.1857	9.57069	3.7467e-78
LOC_Os04g49210	AT4G10500.1	naringenin,2-oxoglutarate 3-dioxygenase, putative, expressed	0.139528	105.631	9.56425	5e-05
LOC_Os01g09080	AT5G15130.1	WRKY107, expressed	0	88.8312	9.53932	1.70671e-77
LOC_Os01g62190	AT3G46080.1	ZOS1-15 - C2H2 zinc finger protein, expressed	0	92.3148	9.53023	3.35453e-77
LOC_Os09g35780	AT2G45760.1	BAP2, putative, expressed	0	90.573	9.53023	3.35453e-77
LOC_Os08g43334	AT5G62020.1	HSF-type DNA-binding domain containing protein, expressed	0	89.7021	9.52108	1.29568e-76
LOC_Os07g03780	AT3G53810.1	lectin-like receptor kinase, putative, expressed	0	89.7021	9.51649	2.54619e-76
LOC_Os01g72140	AT2G29420.1	glutathione S-transferase, putative, expressed	0	92.3148	9.51649	2.54619e-76
LOC_Os02g36070	AT2G45550.1	cytochrome P450, putative, expressed	0.0981628	71.5012	9.50857	0.0001
LOC_Os01g50110	AT3G13540.1	MYB family transcription factor, putative, expressed	0	86.2185	9.49329	7.45512e-75
LOC_Os06g45970	AT1G56150.1	OsSAUR26 - Auxin-responsive SAUR gene family member, expressed	0	90.573	9.47918	2.87666e-74
LOC_Os08g34800	AT5G57510.1	expressed protein	0	88.8312	9.46971	1.10971e-73
LOC_Os03g04870	AT5G45470.1	expressed protein	0	88.8312	9.46494	2.17936e-73
LOC_Os04g58920	AT2G35930.1	U-box domain-containing protein, putative, expressed	0	86.2185	9.46494	2.17936e-73
LOC_Os05g33410	AT1G03220.1	xylanase inhibitor, putative, expressed	0	86.2185	9.46017	4.27975e-73
LOC_Os11g07690	AT1G58170.1	dirigent, putative, expressed	0	81.8641	9.41149	1.85313e-70
LOC_Os03g61290	AT3G17630.1	ATCHX, putative, expressed	0	80.9932	9.40156	7.13605e-70
LOC_Os03g10110	AT2G18540.1	cupin domain containing protein, expressed	0	81.8641	9.38652	2.74717e-69
LOC_Os03g53350	AT2G15490.3	anthocyanin 3-O-beta-glucosyltransferase, putative, expressed	0	81.8641	9.38148	5.38955e-69
LOC_Os04g42760	AT1G08280.1	sialyltransferase family domain containing protein, expressed	0	83.6058	9.37642	1.05727e-68
LOC_Os03g13300	AT5G17330.1	glutamate decarboxylase, putative, expressed	0.0480558	31.7563	9.36812	0.0026
LOC_Os03g46910	AT3G22960.1	pyruvate kinase, putative, expressed	0	80.1223	9.35598	1.56459e-67
LOC_Os09g20500	AT5G10190.1	transporter, putative, expressed	0	80.9932	9.33003	2.31249e-66
LOC_Os08g37050	AT3G48700.1	gibberellin receptor GID1L2, putative, expressed	0	78.3805	9.31951	8.88617e-66
LOC_Os11g37950	AT3G04720.1	WIP3 - Wound-induced protein precursor, expressed	0.148053	94.51	9.31821	0.0026
LOC_Os10g38340	AT1G10360.1	glutathione S-transferase GSTU6, putative, expressed	0.0500887	31.2724	9.28619	0.00385
LOC_Os07g03710	AT3G19690.1	SCP-like extracellular protein, expressed	0.630414	393.15	9.28456	5e-05
LOC_Os02g42780	AT3G53810.1	lectin receptor-type protein kinase, putative, expressed	0	72.2842	9.27667	4.04017e-65
LOC_Os10g38350	AT1G10370.1	glutathione S-transferase, putative, expressed	0.0651759	39.3803	9.23892	0.00385
LOC_Os06g35060	AT1G06330.1	heavy metal-associated domain containing protein, expressed	0	73.1551	9.22127	1.77609e-62
LOC_Os08g04800	AT4G16820.1	triacylglycerol lipase like protein, putative, expressed	0	73.1551	9.20993	6.86225e-62
LOC_Os01g57510	AT4G21380.1	receptor protein kinase, putative, expressed	0	72.2842	9.20993	6.86225e-62
LOC_Os02g41670	AT2G37040.1	phenylalanine ammonia-lyase, putative, expressed	0.0205411	11.9721	9.18694	0.00385
LOC_Os09g20090	AT4G39830.1	L-ascorbate oxidase precursor, putative, expressed	0.0805508	46.8363	9.18351	0.0001
LOC_Os07g37730	AT1G07180.1	NADH-ubiquinone oxidoreductase, mitochondrial precursor, putative, expressed	0.170974	98.9262	9.17643	5e-05
LOC_Os04g27020	AT1G13110.1	cytochrome P450, putative, expressed	1.14825	735.035	9.17318	0
LOC_Os01g64450	AT2G35460.1	harpin-induced protein 1 domain containing protein, expressed	0	71.4133	9.14591	5.88136e-59
LOC_Os02g42870	AT3G61250.1	MYB family transcription factor, putative, expressed	0	69.6715	9.14591	5.88136e-59
LOC_Os07g03600	AT5G26130.1	SCP-like extracellular protein, expressed	0	70.5424	9.13994	1.15502e-58
LOC_Os10g23820	AT5G48930.1	transferase family protein, putative, expressed	0	70.5424	9.10975	1.71659e-57
LOC_Os10g37120	AT1G64940.1	transposon protein, putative, unclassified, expressed	0	70.5424	9.09133	1.29818e-56
LOC_Os01g62430	AT3G55470.2	C2 domain containing protein, putative, expressed	0.0971656	52.6565	9.08195	0.00185
LOC_Os03g13140	AT2G16060.1	non-symbiotic hemoglobin 2, putative, expressed	0	64.4462	9.06009	1.92467e-55
LOC_Os12g43380	AT4G11650.1	thaumatin, putative, expressed	1.57477	831.723	9.04482	5e-05
LOC_Os02g14630	AT4G01070.1	hydroquinone glucosyltransferase, putative, expressed	0	61.8335	9.02816	5.58768e-54
LOC_Os01g43774	AT3G14690.1	cytochrome P450 72A1, putative, expressed	0	63.5753	9.02169	1.09568e-53
LOC_Os09g32730	AT3G25030.2	zinc finger, C3HC4 type domain containing protein, expressed	0	64.4462	9.00866	4.21171e-53
LOC_Os10g38600	AT1G10360.1	glutathione S-transferase GSTU6, putative, expressed	0.0644053	33.129	9.0067	0.00385
LOC_Os02g30060	AT1G24360.1	3-oxoacyl-reductase, chloroplast precursor, putative, expressed	0	61.8335	9.0021	4.21171e-53
LOC_Os09g15680	AT3G25250.1	caltractin, putative, expressed	0	61.8335	8.98889	1.61831e-52
LOC_Os06g23760	AT3G51840.1	acyl-CoA oxidase, putative, expressed	0	66.188	8.97556	6.21568e-52
LOC_Os06g43780	AT2G12400.1	expressed protein	0	61.8335	8.9621	2.38636e-51
LOC_Os09g27930	AT2G36170.1	ubiquitin fusion protein, putative, expressed	0	61.8335	8.9621	2.38636e-51
LOC_Os10g02250	AT1G21270.1	OsWAK95 - OsWAK receptor-like protein kinase, expressed	0	60.0917	8.9621	2.38636e-51
LOC_Os10g25230	AT3G43440.1	ZIM domain containing protein, putative, expressed	0	59.2208	8.9621	2.38636e-51
LOC_Os12g44210	AT5G40010.1	ATPase, AAA family domain containing protein, expressed	0	60.0917	8.90698	1.11612e-50
LOC_Os08g37660	AT5G15350.1	plastocyanin-like domain containing protein, putative, expressed	0	57.479	8.90698	1.11612e-50
LOC_Os11g12420	AT1G47710.1	serpin domain containing protein, putative, expressed	0	58.3499	8.89994	2.19651e-50
LOC_Os02g26810	AT2G30490.1	cytochrome P450, putative, expressed	0	56.6081	8.89994	2.19651e-50
LOC_Os04g47330	AT4G35750.1	rho-GTPase-activating protein-related, putative, expressed	0	57.479	8.89287	4.32235e-50
LOC_Os04g45590	AT1G15380.2	glyoxalase family protein, putative, expressed	0	59.2208	8.88576	8.5049e-50
LOC_Os08g02030	AT5G67150.1	transferase family protein, putative, expressed	0.0382143	18.0299	8.88206	0.00385
LOC_Os03g13210	AT5G19890.1	peroxidase precursor, putative, expressed	0.174718	82.2448	8.87876	5e-05
LOC_Os01g10590	AT1G65480.1	osFTL8 FT-Like8 homologous to Flowering Locus T gene; contains Pfam profile PF01161: Phosphatidylethanolamine-binding protein, expressed	0	58.3499	8.87144	3.29193e-49
LOC_Os06g10850	AT5G42930.1	lipase, putative, expressed	0	58.3499	8.86422	3.29193e-49
LOC_Os03g64260	AT2G31230.1	AP2 domain containing protein, expressed	0	53.9954	8.84235	2.50512e-48
LOC_Os07g35380	AT4G23180.1	TKL_IRAK_DUF26-lc.16 - DUF26 kinases have homology to DUF26 containing loci, expressed	0	55.7372	8.81267	3.74481e-47
LOC_Os01g15340	AT5G10625.1	flowering promoting factor-like 1, putative, expressed	0	53.1245	8.80515	7.36164e-47
LOC_Os02g11070	AT2G26640.1	3-ketoacyl-CoA synthase, putative, expressed	0.0544694	24.3019	8.80141	0.00225
LOC_Os11g44700	AT2G18750.3	calmodulin binding protein, putative, expressed	0	51.3828	8.75921	2.15798e-45
LOC_Os03g10300	AT4G37680.2	haemolysin-III, putative, expressed	1.14825	552.147	8.75823	0
LOC_Os11g42370	AT5G48930.1	transferase family protein, putative, expressed	0.0404049	17.473	8.75638	0.00385
LOC_Os02g56700	AT1G15950.1	dehydrogenase, putative, expressed	0	51.3828	8.75141	4.23963e-45
LOC_Os09g28440	AT4G34410.1	AP2 domain containing protein, expressed	0	49.641	8.73568	1.63587e-44
LOC_Os08g31850	AT1G13480.1	expressed protein	0.0417566	17.7616	8.73254	0.00385
LOC_Os10g20610	AT3G09220.1	laccase-15 precursor, putative, expressed	0	51.3828	8.71977	3.21285e-44
LOC_Os03g47280	AT2G22880.1	VQ domain containing protein, putative, expressed	0	51.3828	8.71176	6.30932e-44
LOC_Os05g32370	AT2G35340.1	ATP-dependent RNA helicase, putative, expressed	0	50.5119	8.71176	6.30932e-44
LOC_Os02g56630	AT1G21230.1	OsWAK24 - OsWAK receptor-like protein kinase, expressed	0	53.9954	8.70369	1.23887e-43
LOC_Os01g19330	AT1G48000.1	MYB family transcription factor, putative, expressed	0	52.2537	8.70369	1.23887e-43
LOC_Os06g48240	AT3G28580.1	AAA ATPase, putative, expressed	0	51.3828	8.69559	2.43233e-43
LOC_Os07g04820	AT4G32300.1	protein kinase, putative, expressed	0	49.641	8.69559	2.43233e-43
LOC_Os09g29560	AT1G21230.1	OsWAK83 - OsWAK pseudogene, expressed	0	50.5119	8.67923	9.3727e-43
LOC_Os08g05780	AT5G24600.1	expressed protein	0.189604	77.3286	8.67187	0.0001
LOC_Os01g36294	AT3G26320.1	cytochrome P450, putative, expressed	0	48.7701	8.67098	1.83954e-42
LOC_Os02g13870	AT4G18910.1	aquaporin protein, putative, expressed	0	53.1245	8.66269	3.60997e-42
LOC_Os02g26720	AT5G16760.1	Inositol 1, 3, 4-trisphosphate 5/6-kinase, putative, expressed	0	50.5119	8.66269	3.60997e-42
LOC_Os09g34160	AT3G07040.1	resistance protein, putative, expressed	0.0496057	20.0613	8.65969	0.0001
LOC_Os07g23570	AT2G46950.1	cytochrome P450 72A1, putative, expressed	0.0248745	9.92399	8.64011	0.00385
LOC_Os11g36400	AT1G07000.1	expressed protein	0	48.7701	8.63751	1.38974e-41
LOC_Os04g10010	AT2G47140.1	sex determination protein tasselseed-2, putative, expressed	0.107584	42.7247	8.63346	0.0026
LOC_Os04g19810	AT4G00315.1	OsFBL12 - F-box domain and LRR containing protein, expressed	0	46.1574	8.62902	2.72627e-41
LOC_Os09g08130	AT5G48220.1	indole-3-glycerol phosphate synthase, chloroplast precursor, putative, expressed	0.649362	256.568	8.6261	5e-05
LOC_Os11g02470	AT2G40750.1	WRKY52, expressed	0	46.1574	8.62048	5.3475e-41
LOC_Os02g42640	AT5G53750.1	CBS domain-containing protein, putative, expressed	0	47.0283	8.62048	5.3475e-41
LOC_Os08g31860	AT1G13480.1	expressed protein	1.14825	791.643	8.61169	0
LOC_Os06g05284	AT3G29680.1	transferase family protein, putative, expressed	0	48.7701	8.60325	2.05659e-40
LOC_Os03g50490	AT5G37600.1	glutamine synthetase, catalytic domain containing protein, expressed	0	46.1574	8.60325	2.05659e-40
LOC_Os02g45100	AT1G17530.1	mitochondrial import inner membrane translocase subunit Tim17, putative, expressed	0	49.641	8.59455	4.0324e-40
LOC_Os10g39680	AT3G12500.1	CHIT14 - Chitinase family protein precursor, expressed	1.40989	543.765	8.59125	5e-05
LOC_Os12g02470	AT4G23810.1	WRKY65, expressed	0.166748	63.7364	8.57831	0.0001
LOC_Os11g45990	AT2G38970.1	von Willebrand factor type A domain containing protein, putative, expressed	0.0232877	8.73029	8.55032	0.00385
LOC_Os02g32740	AT5G61210.1	SNARE domain containing protein, putative, expressed	0	45.2865	8.55028	5.95176e-39
LOC_Os06g03120	AT5G10770.1	aspartic proteinase nepenthesin-2 precursor, putative, expressed	0	40.0611	8.52304	4.47536e-38
LOC_Os08g36630	AT1G08080.1	bifunctional monodehydroascorbate reductase and carbonic anhydrasenectarin-3 precursor, putative, expressed	0.0474375	17.2485	8.50623	0.00385
LOC_Os01g08090	AT2G36770.1	flavonol-3-O-glycoside-7-O-glucosyltransferase 1, putative, expressed	0.02829	9.98671	8.46358	0.00385
LOC_Os11g37700	AT1G66950.1	pleiotropic drug resistance protein, putative, expressed	0	181.146	8.45487	3.4542e-146
LOC_Os08g39850	AT3G45140.1	lipoxygenase, chloroplast precursor, putative, expressed	0.504429	172.532	8.418	5e-05
LOC_Os04g51160	AT3G22370.1	transposon protein, putative, unclassified, expressed	0.136741	46.3085	8.40369	0.0001
LOC_Os01g40260	AT5G26170.1	WRKY77, expressed	0.237154	79.8972	8.39618	5e-05
LOC_Os10g38120	AT2G44890.1	cytochrome P450, putative, expressed	1.14825	166.341	8.36557	6.4217e-138
LOC_Os03g62480	AT3G16520.3	anthocyanidin 5,3-O-glucosyltransferase, putative, expressed	0.0334276	10.6463	8.3151	0.00385
LOC_Os07g42740	AT2G15760.1	DUF1645 domain containing protein, putative, expressed	2.29649	900.505	8.29855	0
LOC_Os01g53040	AT1G29280.1	WRKY14, expressed	0.0320223	10.0117	8.28839	0.00385
LOC_Os01g71760	AT2G01170.1	amino acid permease family protein, putative, expressed	0.102483	31.9772	8.28552	0.0001
LOC_Os03g45960	AT4G11650.1	thaumatin, putative, expressed	0.0498396	15.3815	8.26969	0.00385
LOC_Os09g10340	AT3G26330.1	cytochrome P450, putative, expressed	0.114045	34.6681	8.24787	5e-05
LOC_Os03g09910	AT4G33680.1	aminotransferase, classes I and II, domain containing protein, expressed	0.214022	64.9628	8.24571	5e-05
LOC_Os07g46860	AT4G03140.1	sex determination protein tasselseed-2, putative, expressed	1.14825	375.355	8.21141	6.786e-307
LOC_Os12g37260	AT3G45140.1	lipoxygenase 2.1, chloroplast precursor, putative, expressed	2018.61	575040	8.1578	0
LOC_Os12g16720	AT4G31500.1	cytochrome P450 71A1, putative, expressed	0.544518	155.153	8.1545	5e-05
LOC_Os01g09990	AT5G56960.1	helix-loop-helix DNA-binding domain containing protein, expressed	0.0344886	9.68268	8.13314	0.01065
LOC_Os07g39740	AT3G26430.1	GDSL-like lipase/acylhydrolase, putative, expressed	0.0685665	19.2231	8.13112	0.0026
LOC_Os08g33740	AT5G03760.1	CSLA11 - cellulose synthase-like family A, expressed	0.0781697	21.8965	8.12988	5e-05
LOC_Os01g45110	AT2G15480.2	anthocyanin 3-O-beta-glucosyltransferase, putative, expressed	0.0751728	20.9303	8.12117	0.0026
LOC_Os01g42410	AT1G15520.1	pleiotropic drug resistance protein, putative, expressed	0.0564893	15.5372	8.10353	5e-05
LOC_Os01g50420	AT2G32510.1	STE_MEKK_ste11_MAP3K.7 - STE kinases include homologs to sterile 7, sterile 11 and sterile 20 from yeast, expressed	0.0372829	9.85646	8.04641	0.00385
LOC_Os06g37410	AT5G56960.1	helix-loop-helix DNA-binding domain containing protein, expressed	0.0393902	10.2714	8.02658	0.00385
LOC_Os01g59000	AT3G56630.1	cytochrome P450, putative, expressed	0.0672382	17.2388	8.00216	0.0026
LOC_Os10g38470	AT1G10360.1	glutathione S-transferase, putative, expressed	0.380533	95.9027	7.97741	5e-05
LOC_Os03g08320	AT1G19180.1	ZIM domain containing protein, putative, expressed	0.716765	176.64	7.94509	5e-05
LOC_Os01g41420	AT5G15240.1	transmembrane amino acid transporter protein, putative, expressed	0.0602287	14.3042	7.89177	0.0026
LOC_Os03g18030	AT3G11180.1	leucoanthocyanidin dioxygenase, putative, expressed	0.0532722	12.5652	7.88183	0.0022
LOC_Os01g73200	AT1G71695.1	peroxidase precursor, putative, expressed	0.398556	93.8207	7.87898	5e-05
LOC_Os02g05970	AT1G72300.1	phytosulfokine receptor precursor, putative, expressed	0.0120938	2.84375	7.87738	0.00385
LOC_Os08g39730	AT2G45550.1	cytochrome P450, putative, expressed	0.179879	42.2493	7.87576	5e-05
LOC_Os01g58280	AT4G10540.1	OsSub8 - Putative Subtilisin homologue, expressed	0.0883506	20.6593	7.86933	5e-05
LOC_Os06g23780	AT3G51840.1	glutaryl-CoA dehydrogenase, mitochondrial precursor, putative, expressed	1.14825	300.458	7.83997	6.8552e-236
LOC_Os01g24010	AT1G15520.1	pleiotropic drug resistance protein, putative, expressed	0.056398	12.5776	7.801	5e-05
LOC_Os02g40130	AT5G20480.1	leucine-rich, putative, expressed	1.14825	287.395	7.79947	6.0646e-230
LOC_Os03g46070	AT4G11650.1	thaumatin, putative, expressed	0.966121	208.567	7.75409	5e-05
LOC_Os01g71340	AT3G57240.1	glycosyl hydrolases family 17, putative, expressed	2.70032	579.602	7.74579	5e-05
LOC_Os02g35490	AT4G02600.1	MLO domain containing protein, putative, expressed	0.02952	6.25416	7.72698	0.0026
LOC_Os01g03130	AT2G01300.1	expressed protein	0.0535517	11.3361	7.72577	0.00385
LOC_Os03g57640	AT5G06570.1	gibberellin receptor GID1L2, putative, expressed	0.101885	21.1442	7.69718	0.0026
LOC_Os12g26290	AT3G01420.1	alpha-DOX2, putative, expressed	0.254556	52.6276	7.69169	5e-05
LOC_Os06g12450	AT3G01180.1	soluble starch synthase 2-3, chloroplast precursor, putative, expressed	0.0183866	3.68847	7.64822	0.00385
LOC_Os11g47500	AT5G24090.1	glycosyl hydrolase, putative, expressed	1.14825	249.947	7.63328	1.1167e-204
LOC_Os11g44630	AT2G18750.3	calmodulin binding protein, putative, expressed	0.0476078	9.35348	7.61816	0.00385
LOC_Os07g03730	AT3G19690.1	SCP-like extracellular protein, expressed	0.247996	48.6282	7.61533	0.0001
LOC_Os03g10100	AT3G18830.1	transporter family protein, putative, expressed	0.253937	49.5832	7.60924	5e-05
LOC_Os06g35700	AT4G20820.1	reticuline oxidase-like protein precursor, putative, expressed	0.0839483	16.2909	7.60035	0.0001
LOC_Os07g35560	AT4G26830.1	glucan endo-1,3-beta-glucosidase precursor, putative, expressed	0.53101	100.167	7.55946	5e-05
LOC_Os08g27170	AT1G73805.1	calmodulin binding protein, putative, expressed	0.105405	19.5853	7.53769	0.0001
LOC_Os10g38160	AT1G10370.1	glutathione S-transferase, putative, expressed	0.227928	40.1939	7.46226	0.0001
LOC_Os07g43800	AT5G39670.1	EF hand family protein, putative, expressed	0.226553	39.6306	7.45062	0.0001
LOC_Os01g50100	AT1G02520.1	ABC transporter, ATP-binding protein, putative, expressed	0.469817	81.5259	7.43902	5e-05
LOC_Os01g20206	AT2G41380.1	methyltransferase, putative, expressed	0.612741	105.718	7.43073	5e-05
LOC_Os09g27260	AT1G55230.1	plant viral response family protein, putative, expressed	0.0883781	15.2295	7.42896	0.0026
LOC_Os01g64470	AT2G35980.1	harpin-induced protein 1 domain containing protein, expressed	0.597242	102.689	7.42575	5e-05
LOC_Os04g22120	AT5G10530.1	protein kinase, putative, expressed	0.0469136	8.01077	7.41579	0.0026
LOC_Os10g41330	AT5G47230.1	AP2 domain containing protein, expressed	0.0654533	11.0281	7.3965	0.00705
LOC_Os04g10160	AT5G25120.1	cytochrome P450, putative, expressed	0.0273244	4.57655	7.38792	0.00385
LOC_Os05g49940	AT2G25625.1	expressed protein	0.196234	32.7177	7.38135	0.0026
LOC_Os04g06590	AT5G45540.1	expressed protein	0.0144359	2.35581	7.35042	0.00385
LOC_Os03g58790	AT3G28580.1	ATPase, putative, expressed	0.502972	81.2908	7.33647	5e-05
LOC_Os06g39240	AT3G24500.1	endothelial differentiation-related factor 1, putative, expressed	1.14825	83.6058	7.32882	8.81433e-67
LOC_Os05g02450	AT2G28690.1	expressed protein	0.0295444	4.72955	7.32268	0.00135
LOC_Os08g09010	AT3G05950.1	Cupin domain containing protein, expressed	0.052536	8.34403	7.31129	0.00385
LOC_Os12g03050	AT5G18270.2	no apical meristem protein, putative, expressed	0.0566213	8.94978	7.30436	0.0026
LOC_Os01g51570	AT3G57260.1	glycosyl hydrolases family 17, putative, expressed	1.10659	174.564	7.30148	5e-05
LOC_Os03g63620	AT3G45600.1	tetraspanin family protein, putative, expressed	0.0593146	8.85855	7.22254	0.00385
LOC_Os11g02100	AT5G05340.1	peroxidase precursor, putative, expressed	0.0428574	6.37451	7.21663	0.00385
LOC_Os05g43390	AT1G48900.1	signal recognition particle 54 kDa protein, putative, expressed	0.0723481	10.5353	7.18607	0.0001
LOC_Os10g36980	AT1G64940.1	transposon protein, putative, unclassified, expressed	0.13069	18.9765	7.18192	5e-05
LOC_Os02g36190	AT5G25140.1	cytochrome P450, putative, expressed	0.214258	30.7747	7.16625	5e-05
LOC_Os07g48010	AT5G05340.1	peroxidase precursor, putative, expressed	0.0881999	12.6516	7.16433	0.0026
LOC_Os04g39010	AT4G05030.1	heavy metal associated domain containing protein, expressed	0.10558	14.9401	7.14471	0.00385
LOC_Os05g50090	AT1G52800.1	oxidoreductase, 2OG-FeII oxygenase domain containing protein, putative, expressed	1.14825	285.653	7.12687	1.6592e-227
LOC_Os01g04280	AT5G57580.1	calmodulin binding protein, putative, expressed	0.20418	28.3931	7.11955	5e-05
LOC_Os03g58300	AT4G02610.1	indole-3-glycerol phosphate lyase, chloroplast precursor, putative, expressed	0.407521	54.7946	7.07102	5e-05
LOC_Os01g52530	AT1G10700.1	phosphoribosyl transferase, putative, expressed	0.675794	90.7418	7.06904	5e-05
LOC_Os01g45640	AT2G01400.1	tat pathway signal sequence family protein, expressed	0.55855	74.4508	7.05846	5e-05
LOC_Os10g30880	AT5G53660.1	expressed protein	0.127314	16.8608	7.04913	0.0157
LOC_Os11g44560	AT1G11300.1	protein kinase domain containing protein, expressed	0.0442906	5.78791	7.0299	0.0001
LOC_Os01g72530	AT1G76640.1	OsCML31 - Calmodulin-related calcium sensor protein, expressed	0.207946	27.1738	7.02987	0.0001
LOC_Os12g39400	AT1G27730.1	ZOS12-09 - C2H2 zinc finger protein, expressed	1.14825	67.9297	7.02268	4.06159e-54
LOC_Os07g46920	AT3G26760.1	sex determination protein tasselseed-2, putative, expressed	0.147443	18.9526	7.00609	0.0001
LOC_Os02g47090	AT2G02040.1	peptide transporter PTR2, putative, expressed	1.14825	160.245	7.00099	3.2293e-130
LOC_Os08g04630	AT4G21490.1	external NADH-ubiquinone oxidoreductase 1, mitochondrial precursor, putative, expressed	0.204753	25.7462	6.97433	5e-05
LOC_Os04g32940	AT1G69550.1	Leucine Rich Repeat family protein, expressed	1.14825	63.5753	6.94483	6.34447e-51
LOC_Os07g35480	AT5G55180.2	glucan endo-1,3-beta-glucosidase precursor, putative, expressed	0.12323	14.7743	6.90559	5e-05
LOC_Os09g19710	AT5G62740.1	hypersensitive-induced response protein, putative, expressed	0.127672	14.9022	6.86694	0.0001
LOC_Os03g60220	AT5G01750.2	DUF567 domain containing protein, putative, expressed	0.0709649	8.21318	6.85469	0.00385
LOC_Os04g58810	AT5G22250.1	CAF1 family ribonuclease containing protein, putative, expressed	0.137507	15.7511	6.83981	5e-05
LOC_Os01g37750	AT1G10360.1	glutathione S-transferase, putative, expressed	0.228752	25.8424	6.81982	0.0001
LOC_Os01g02130	AT1G49000.1	expressed protein	0.128002	14.319	6.80562	0.0026
LOC_Os01g71810	AT4G16260.1	glycosyl hydrolases family 17, putative, expressed	0.113013	12.5665	6.79694	0.0026
LOC_Os04g43440	AT4G26090.1	NB-ARC/LRR disease resistance protein, putative, expressed	0.149091	16.3364	6.77576	5e-05
LOC_Os08g28710	AT3G55950.1	receptor protein kinase CRINKLY4 precursor, putative, expressed	0.0745463	8.06464	6.75733	0.0001
LOC_Os02g48210	AT5G06740.1	lectin-like protein kinase, putative, expressed	0.107041	11.4637	6.74277	5e-05
LOC_Os07g35370	AT4G05200.1	TKL_IRAK_DUF26-lc.15 - DUF26 kinases have homology to DUF26 containing loci, expressed	0.097222	10.3391	6.7326	5e-05
LOC_Os12g05440	AT2G27690.1	cytochrome P450, putative, expressed	0.0421545	4.47852	6.73119	0.00385
LOC_Os05g50580	AT1G15000.1	OsSCP30 - Putative Serine Carboxypeptidase homologue, expressed	0.0671309	7.00559	6.70539	0.0026
LOC_Os09g04310	AT1G31130.1	expressed protein	0.220427	22.9587	6.70259	5e-05
LOC_Os01g60020	AT5G63790.1	NAC domain transcription factor, putative, expressed	0.896352	93.2067	6.70022	5e-05
LOC_Os12g43970	AT3G51000.1	hydrolase, alpha/beta fold family domain containing protein, expressed	0.16471	17.0603	6.69457	5e-05
LOC_Os01g60640	AT2G46400.1	WRKY21, expressed	0.0261743	2.70086	6.68913	0.00555
LOC_Os04g32920	AT4G13420.1	potassium transporter, putative, expressed	0.692691	71.3705	6.68697	5e-05
LOC_Os06g06360	AT4G23810.1	WRKY113, expressed	0.0258922	2.66293	6.68435	0.00385
LOC_Os09g32570	AT4G13010.1	alcohol dehydrogenase GroES-like domain containing protein, expressed	0.107299	10.9288	6.67035	0.0026
LOC_Os03g46060	AT4G11650.1	thaumatin family domain containing protein, expressed	0.0824547	8.3298	6.65854	0.00385
LOC_Os06g08320	AT4G31985.1	60S ribosomal protein L39, putative, expressed	241.272	24217.2	6.64923	0.00465
LOC_Os11g02520	AT2G46400.1	WRKY104, expressed	0.325314	32.6122	6.64744	5e-05
LOC_Os05g25770	AT3G56400.1	WRKY45, expressed	1.39111	139.438	6.64725	5e-05
LOC_Os04g43680	AT3G23250.1	MYB family transcription factor, putative, expressed	0.261885	25.849	6.62503	5e-05
LOC_Os02g36030	AT2G45550.1	cytochrome P450, putative, expressed	0.264519	25.8253	6.60927	5e-05
LOC_Os08g34790	AT3G21240.1	AMP-binding domain containing protein, expressed	0.153779	14.8247	6.591	5e-05
LOC_Os01g31370	AT2G41640.1	glycosyltransferase, putative, expressed	0.15899	15.3133	6.5897	5e-05
LOC_Os06g11240	AT1G76690.1	12-oxophytodienoate reductase, putative, expressed	0.332793	32.0465	6.5894	5e-05
LOC_Os07g07930	AT3G22600.1	LTPL78 - Protease inhibitor/seed storage/LTP family protein precursor, expressed	1.15363	110.666	6.58389	5e-05
LOC_Os12g03370	AT2G27080.1	harpin-induced protein 1 domain containing protein, expressed	0.048997	4.689	6.58044	0.00385
LOC_Os07g40690	AT4G27250.1	NAD dependent epimerase/dehydratase family protein, putative, expressed	1.14825	119.313	6.57351	2.16593e-96
LOC_Os10g37570	AT2G17030.1	OsFBDUF49 - F-box and DUF domain containing protein, expressed	0.0500951	4.73944	6.5639	0.00385
LOC_Os12g13800	AT5G54160.1	O-methyltransferase, putative, expressed	1.14825	116.7	6.52465	1.21335e-92
LOC_Os03g09900	AT3G25290.1	membrane protein, putative, expressed	2.46898	225.784	6.51489	5e-05
LOC_Os12g36910	AT5G57580.1	calmodulin binding protein, putative, expressed	0.194422	17.2453	6.47087	5e-05
LOC_Os09g31478	AT1G20925.1	auxin efflux carrier component, putative, expressed	0.130283	11.4375	6.45597	5e-05
LOC_Os09g34250	AT2G43840.1	UDP-glucoronosyl and UDP-glucosyl transferase domain containing protein, expressed	0.331094	29.0309	6.45421	5e-05
LOC_Os04g30490	AT5G52450.1	MATE efflux family protein, putative, expressed	0.319833	27.9272	6.44821	5e-05
LOC_Os04g58090	AT5G36970.1	harpin-induced protein 1 domain containing protein, expressed	0.313484	27.2708	6.44282	5e-05
LOC_Os07g41180	AT5G60980.2	RNA-binding protein-like, putative, expressed	0.0217195	1.88185	6.43702	0.00385
LOC_Os02g43790	AT4G17500.1	ethylene-responsive transcription factor, putative, expressed	0.439736	38.0144	6.43376	5e-05
LOC_Os11g46000	AT3G54780.1	von Willebrand factor type A domain containing protein, putative, expressed	0.0135934	1.16127	6.41665	0.00055
LOC_Os01g39860	AT2G19590.1	1-aminocyclopropane-1-carboxylate oxidase protein, putative, expressed	0.142767	12.1887	6.41574	5e-05
LOC_Os11g37970	AT3G04720.1	WIP5 - Wound-induced protein precursor, expressed	0.541508	46.2098	6.41507	5e-05
LOC_Os05g40700	AT4G10360.2	transmembrane protein 56, putative, expressed	0.038462	3.26472	6.40738	0.00385
LOC_Os08g30770	AT3G47780.1	ABC transporter, ATP-binding protein, putative, expressed	0.0540227	4.54966	6.39605	5e-05
LOC_Os01g66010	AT5G09220.1	amino acid transporter, putative, expressed	0.0928534	7.72546	6.37852	0.0001
LOC_Os02g50460	AT1G66160.1	immediate-early fungal elicitor protein CMPG1, putative, expressed	0.0885265	7.36119	6.37769	0.0026
LOC_Os08g24770	AT5G38260.1	protein kinase, putative, expressed	0.0574576	4.73883	6.36589	0.0001
LOC_Os02g48770	AT3G11480.1	SAM dependent carboxyl methyltransferase, putative, expressed	0.121376	9.88241	6.34731	5e-05
LOC_Os12g11370	AT2G15080.1	verticillium wilt disease resistance protein, putative, expressed	0.0501302	4.04554	6.33451	5e-05
LOC_Os03g59770	AT5G39670.1	EF hand family protein, putative, expressed	0.186283	14.9612	6.32758	0.0026
LOC_Os03g52860	AT3G22400.1	lipoxygenase, putative, expressed	5.74123	165.47	6.32363	4.7546e-128
LOC_Os10g25040	AT4G37000.1	red chlorophyll catabolite reductase, putative, expressed	0.0501905	3.9983	6.31583	5e-05
LOC_Os02g57700	AT2G45910.1	protein kinase, putative, expressed	0.0174833	1.39098	6.31398	0.00385
LOC_Os06g03830	AT4G24050.1	retinol dehydrogenase, putative, expressed	0.108933	8.59849	6.30257	5e-05
LOC_Os12g24320	AT5G40010.1	ATPase 3, putative, expressed	0.229314	18.0999	6.30252	5e-05
LOC_Os07g33440	AT5G36110.1	cytochrome P450, putative, expressed	0.139174	10.8981	6.29104	5e-05
LOC_Os07g48020	AT5G05340.1	peroxidase precursor, putative, expressed	10.1443	787.917	6.2793	5e-05
LOC_Os09g04050	AT1G15950.1	dehydrogenase, putative, expressed	0.400063	30.9623	6.27414	5e-05
LOC_Os09g39620	AT2G45910.1	protein kinase family protein, putative, expressed	0.0991165	7.63994	6.26829	5e-05
LOC_Os07g40290	AT4G37390.1	OsGH3.8 - Probable indole-3-acetic acid-amido synthetase, expressed	0.313103	24.1242	6.2677	5e-05
LOC_Os02g20360	AT5G53970.1	tyrosine aminotransferase, putative, expressed	0.0828822	6.32552	6.25398	5e-05
LOC_Os04g09900	AT4G02780.1	ent-kaurene synthase, chloroplast precursor, putative, expressed	0.420058	31.8227	6.24332	5e-05
LOC_Os07g44140	AT2G46950.1	cytochrome P450 72A1, putative, expressed	0.0218364	1.64697	6.23694	0.00385
LOC_Os01g72150	AT3G09270.1	glutathione S-transferase, putative, expressed	0.0756547	5.67311	6.22857	0.00385
LOC_Os01g41430	AT2G15480.2	UDP-glucoronosyl and UDP-glucosyl transferase, putative, expressed	0.509069	37.4157	6.19964	5e-05
LOC_Os12g09790	AT2G45550.1	cytochrome P450, putative, expressed	0.128226	9.28693	6.17844	5e-05
LOC_Os04g56430	AT4G23180.1	cysteine-rich receptor-like protein kinase, putative, expressed	0.0666943	4.80774	6.17165	0.00385
LOC_Os09g37834	AT1G11340.1	serine/threonine-protein kinase receptor precursor, putative, expressed	0.0321905	2.28962	6.15233	0.0026
LOC_Os10g28350	AT4G14710.2	1,2-dihydroxy-3-keto-5-methylthiopentene dioxygenase protein, putative, expressed	1.14825	89.7021	6.13125	5.21282e-70
LOC_Os10g40934	AT1G78550.1	flavonol synthase/flavanone 3-hydroxylase, putative, expressed	0.406195	28.322	6.12361	5e-05
LOC_Os09g20220	AT1G17180.1	glutathione S-transferase, putative, expressed	0.0616333	4.2927	6.12203	0.00385
LOC_Os07g03580	AT5G26130.1	SCP-like extracellular protein, expressed	0.108302	7.54087	6.1216	0.00385
LOC_Os07g02570	AT3G14460.1	NB-ARC domain containing protein, expressed	0.0333805	2.29802	6.10524	0.00385
LOC_Os10g31780	AT4G13180.1	oxidoreductase, short chain dehydrogenase/reductase family domain containing protein, expressed	0.0895552	6.10189	6.09033	0.00385
LOC_Os04g59150	AT1G71695.1	peroxidase precursor, putative, expressed	2.96651	201.54	6.08615	5e-05
LOC_Os02g52150	AT5G51440.1	heat shock 22 kDa protein, mitochondrial precursor, putative, expressed	0.0330911	2.24662	6.08517	0.0019
LOC_Os01g50400	AT4G26890.1	STE_MEKK_ste11_MAP3K.5 - STE kinases include homologs to sterile 7, sterile 11 and sterile 20 from yeast, expressed	0.0492091	3.32792	6.07955	0.00385
LOC_Os04g37490	AT1G59960.1	oxidoreductase, aldo/keto reductase family protein, putative, expressed	1.11319	74.9695	6.07354	5e-05
LOC_Os05g31740	AT3G56630.1	cytochrome P450 86A2, putative, expressed	0.211096	14.1617	6.06795	5e-05
LOC_Os07g34980	AT4G23310.1	TKL_IRAK_DUF26-lh.9 - DUF26 kinases have homology to DUF26 containing loci, expressed	0.0245057	1.64312	6.06717	0.00385
LOC_Os10g39100	AT1G63830.2	uncharacterized Cys-rich domain containing protein, putative, expressed	0.427393	28.3529	6.05179	5e-05
LOC_Os05g48010	AT5G57620.1	MYB family transcription factor, putative, expressed	0.103812	6.87688	6.04971	0.0026
LOC_Os02g39660	AT5G20480.1	receptor kinase, putative, expressed	0.0256211	1.68397	6.03839	0.00385
LOC_Os02g43470	AT5G07440.2	glutamate dehydrogenase protein, putative, expressed	17.2237	1418.69	6.02393	0
LOC_Os10g35950	AT5G17540.1	transferase family protein, putative, expressed	2.87983	185.78	6.01147	5e-05
LOC_Os01g39330	AT5G56960.1	helix-loop-helix DNA-binding domain containing protein, expressed	0.226593	14.1168	5.96117	5e-05
LOC_Os12g44220	AT5G40010.1	ATPase 2, putative, expressed	0.173984	10.8183	5.95838	5e-05
LOC_Os01g22352	AT2G18150.1	peroxidase precursor, putative, expressed	0.730456	45.0876	5.94779	5e-05
LOC_Os10g36848	AT4G36220.1	cytochrome P450, putative, expressed	0.228771	14.0924	5.94487	5e-05
LOC_Os12g37320	AT3G45140.1	lipoxygenase 2.2, chloroplast precursor, putative, expressed	0.157072	9.62122	5.93672	5e-05
LOC_Os04g58220	AT2G20780.1	transporter family protein, putative, expressed	0.0359341	2.17923	5.92232	0.00385
LOC_Os01g64910	AT3G16520.3	anthocyanidin 5,3-O-glucosyltransferase, putative, expressed	1.14825	77.5096	5.9208	3.90515e-59
LOC_Os06g08460	AT5G50380.1	exo70 exocyst complex subunit, putative, expressed	1.14825	74.8969	5.9208	3.90515e-59
LOC_Os01g48620	AT4G21700.1	expressed protein	0.0158801	0.958076	5.91485	0.00385
LOC_Os08g10300	AT1G56130.1	SHR5-receptor-like kinase, putative, expressed	0.0884745	5.28936	5.90169	5e-05
LOC_Os04g41680	AT3G54420.1	CHIT3 - Chitinase family protein precursor, expressed	0.0550023	3.27527	5.89598	0.00385
LOC_Os01g50410	AT4G26890.1	STE_MEKK_ste11_MAP3K.6 - STE kinases include homologs to sterile 7, sterile 11 and sterile 20 from yeast, expressed	0.476135	28.3487	5.89577	5e-05
LOC_Os04g51830	AT4G10310.1	OsHKT1;4 - Na+ transporter, expressed	9.18596	546.051	5.89138	0
LOC_Os02g41680	AT2G37040.1	phenylalanine ammonia-lyase, putative, expressed	1.77426	105.23	5.89018	5e-05
LOC_Os03g20550	AT4G11070.1	WRKY55, expressed	0.0793649	4.68308	5.88281	0.00045
LOC_Os02g42190	AT1G21210.1	OsWAK16 - OsWAK receptor-like protein kinase, expressed	0.0487387	2.86567	5.87766	0.0026
LOC_Os04g51680	AT4G29905.1	expressed protein	1.14825	74.8969	5.87141	7.41199e-57
LOC_Os07g03950	AT2G37710.1	lectin-like receptor kinase, putative, expressed	0.0524229	3.05217	5.86349	0.0026
LOC_Os01g52790	AT3G14680.1	cytochrome P450 72A1, putative, expressed	0.573134	33.3604	5.86312	5e-05
LOC_Os09g34230	AT2G43840.1	UDP-glucoronosyl/UDP-glucosyl transferase, putative, expressed	0.124201	7.15663	5.84853	0.0001
LOC_Os01g49720	AT1G10360.1	glutathione S-transferase, putative, expressed	0.129676	7.4295	5.84028	0.0026
LOC_Os12g32190	AT5G15430.1	expressed protein	0.0234874	1.32435	5.81726	0.00305
LOC_Os05g39720	AT2G38470.1	WRKY70, expressed	0.242744	13.669	5.81532	5e-05
LOC_Os11g05614	AT5G22380.1	no apical meristem protein, putative, expressed	0.0405659	2.24888	5.79279	0.0026
LOC_Os11g12340	AT3G07040.1	disease resistance protein RPM1, putative, expressed	0.688125	37.9436	5.78504	5e-05
LOC_Os12g02400	AT4G11070.1	WRKY114, expressed	0.0513303	2.82575	5.78268	0.00385
LOC_Os01g06660	AT4G33070.1	thiamine pyrophosphate enzyme, C-terminal TPP binding domain containing protein, expressed	0.443886	24.352	5.7777	5e-05
LOC_Os01g66250	AT2G19130.1	S-locus-like receptor protein kinase, putative, expressed	0.0402952	2.1964	5.76839	0.0026
LOC_Os08g35600	AT2G05940.1	tyrosine protein kinase domain containing protein, putative, expressed	0.132711	7.21833	5.76531	5e-05
LOC_Os01g61990	AT3G12360.1	ankyrin repeat-containing protein, putative, expressed	0.328564	17.8633	5.76468	5e-05
LOC_Os06g29220	AT5G14780.1	erythronate-4-phosphate dehydrogenase domain containing protein, expressed	0.0524738	2.81965	5.74778	0.0026
LOC_Os04g23600	AT4G32300.1	D-mannose binding lectin family protein, expressed	1.14825	67.0589	5.73693	2.8594e-52
LOC_Os06g45960	AT3G26300.1	cytochrome P450, putative, expressed	4.59298	251.688	5.73393	8.7799e-189
LOC_Os02g22160	AT1G68390.1	DNA binding protein, putative, expressed	0.416248	21.7782	5.7093	5e-05
LOC_Os06g13560	AT3G11480.1	SAM dependent carboxyl methyltransferase, putative, expressed	0.952722	49.458	5.698	5e-05
LOC_Os02g37180	AT3G20180.1	expressed protein	0.384142	19.9038	5.69526	0.0001
LOC_Os10g25290	AT1G19180.1	ZIM domain containing protein, putative, expressed	1.83624	93.9421	5.67695	5e-05
LOC_Os04g13210	AT3G62700.1	multidrug resistance-associated protein, putative, expressed	0.391986	20.0511	5.67673	5e-05
LOC_Os01g49580	AT1G66930.1	Protein kinase domain containing protein, expressed	5.74123	300.458	5.67529	3.4806e-224
LOC_Os08g17500	AT1G15950.1	cinnamoyl-CoA reductase, putative, expressed	0.101501	5.17974	5.67332	0.0026
LOC_Os12g36110	AT5G57580.1	calmodulin binding protein, putative, expressed	0.460499	23.4863	5.67248	5e-05
LOC_Os09g25200	AT3G53690.1	protein binding protein, putative, expressed	9.18596	357.067	5.66982	5.9061e-267
LOC_Os01g71690	AT3G10140.1	recA protein, expressed	0.556483	28.2613	5.66635	5e-05
LOC_Os03g28330	AT3G43190.1	sucrose synthase, putative, expressed	0.248542	12.6189	5.66596	5e-05
LOC_Os08g10330	AT1G56130.1	SHR5-receptor-like kinase, putative, expressed	0.0132554	0.672697	5.6653	0.00385
LOC_Os04g30160	AT1G21270.1	OsWAK46 - OsWAK receptor-like protein kinase, expressed	0.0179946	0.901687	5.64699	0.00385
LOC_Os03g55010	AT3G02100.1	UDP-glucoronosyl and UDP-glucosyl transferase domain containing protein, expressed	0.258241	12.7971	5.63095	5e-05
LOC_Os04g09260	AT3G62160.1	transferase family protein, putative, expressed	0.319	15.6934	5.62046	5e-05
LOC_Os10g39140	AT5G24530.1	flavonol synthase/flavanone 3-hydroxylase, putative, expressed	5.77658	283.571	5.61735	5e-05
LOC_Os01g05870	AT3G47570.1	receptor kinase, putative, expressed	0.0374665	1.83639	5.61513	5e-05
LOC_Os10g34920	AT2G15220.1	secretory protein, putative, expressed	0.0708629	3.44833	5.60472	0.00385
LOC_Os05g10310	AT4G25150.1	acid phosphatase, putative, expressed	0.669729	32.4746	5.59959	5e-05
LOC_Os01g52610	AT1G79780.1	membrane associated DUF588 domain containing protein, putative, expressed	0.12799	6.20502	5.59933	0.0026
LOC_Os09g36700	AT1G14220.1	ribonuclease T2 family domain containing protein, expressed	0.855889	41.2952	5.59241	5e-05
LOC_Os08g23150	AT2G04400.1	indole-3-glycerol phosphate synthase, chloroplast precursor, putative, expressed	2.33301	111.935	5.58433	5e-05
LOC_Os06g47470	AT4G23130.2	TKL_IRAK_DUF26-lh.2 - DUF26 kinases have homology to DUF26 containing loci, expressed	0.0287348	1.36027	5.56494	0.00385
LOC_Os07g18240	AT3G53810.1	lectin-like receptor kinase, putative, expressed	0.213545	10.0326	5.55401	5e-05
LOC_Os12g02450	AT3G56400.1	WRKY64, expressed	0.355972	16.6977	5.55174	5e-05
LOC_Os07g33780	AT1G66950.1	pleiotropic drug resistance protein 5, putative, expressed	4.55745	212.258	5.54145	5e-05
LOC_Os09g39650	AT2G45910.1	protein kinase family protein, putative, expressed	0.300221	13.8645	5.52923	5e-05
LOC_Os08g02230	AT2G46750.1	FAD-binding and arabino-lactone oxidase domains containing protein, putative, expressed	1.10141	49.5535	5.49156	5e-05
LOC_Os07g11739	AT5G25140.1	cytochrome P450, putative, expressed	4.02694	181.022	5.49033	5e-05
LOC_Os09g28354	AT4G36990.1	CPuORF39 - conserved peptide uORF-containing transcript, expressed	0.953172	42.8342	5.48988	5e-05
LOC_Os11g04830	AT4G11000.1	embryogenesis transmembrane protein, putative, expressed	0.0539449	2.42187	5.48849	0.0001
LOC_Os11g02530	AT3G56400.1	WRKY40, expressed	0.22611	10.0813	5.47852	5e-05
LOC_Os10g40490	AT2G45910.1	U-box domain containing protein, expressed	0.275626	12.2536	5.47435	5e-05
LOC_Os01g61510	AT2G38290.1	ammonium transporter protein, putative, expressed	0.652971	28.9787	5.47183	5e-05
LOC_Os02g32520	AT5G51070.1	ERD1 protein, chloroplast precursor, putative, expressed	2.00809	89.0214	5.47025	5e-05
LOC_Os11g31540	AT1G71830.1	BRASSINOSTEROID INSENSITIVE 1-associated receptor kinase 1 precursor, putative, expressed	0.169222	7.49817	5.46955	0.0001
LOC_Os01g43140	AT3G61680.1	lipase, putative, expressed	0.0284645	1.25089	5.45765	0.00385
LOC_Os09g38850	AT1G21270.1	OsWAK91 - OsWAK receptor-like protein kinase, expressed	0.0185597	0.815368	5.45721	0.00385
LOC_Os03g15780	AT2G29690.1	anthranilate synthase component I-1, chloroplast precursor, putative, expressed	3.2124	140.71	5.45293	5e-05
LOC_Os07g28850	AT1G48410.2	retrotransposon protein, putative, unclassified, expressed	0.162394	7.08505	5.44721	5e-05
LOC_Os08g03350	AT5G40780.1	amino acid transporter, putative, expressed	3.05233	132.741	5.44255	5e-05
LOC_Os01g01840	AT1G10586.1	helix-loop-helix DNA-binding domain containing protein, expressed	2.46927	107.118	5.43897	5e-05
LOC_Os04g54080	AT4G21390.1	serine/threonine-protein kinase receptor precursor, putative, expressed	0.132251	5.53044	5.38605	5e-05
LOC_Os06g33970	AT1G78410.1	VQ domain containing protein, putative, expressed	0.161998	6.74144	5.37901	0.0026
LOC_Os01g27340	AT3G62760.1	glutathione S-transferase, putative, expressed	0.387955	16.1311	5.37781	5e-05
LOC_Os06g38160	AT5G03140.1	legume lectins beta domain containing protein, putative, expressed	1.14825	51.3828	5.37686	5.24222e-40
LOC_Os10g39020	AT5G41460.1	fringe-related protein, putative, expressed	0.076561	3.16805	5.37084	0.00015
LOC_Os09g25190	AT3G53690.1	protein binding protein, putative, expressed	0.0329456	1.35681	5.36399	0.00385
LOC_Os04g39350	AT5G48290.1	heavy metal associated domain containing protein, expressed	3.12192	128.231	5.36016	5e-05
LOC_Os02g07690	AT4G39720.1	VQ domain containing protein, putative, expressed	0.985502	40.0402	5.34444	5e-05
LOC_Os01g48610	AT4G21700.1	expressed protein	0.0941452	3.8219	5.34326	5e-05
LOC_Os06g25010	AT5G24090.1	glycosyl hydrolase, putative, expressed	0.233801	9.46202	5.3388	5e-05
LOC_Os01g38110	AT2G45550.1	cytochrome P450, putative, expressed	0.132141	5.34441	5.33788	5e-05
LOC_Os06g12460	AT5G03760.1	CSLA3 - cellulose synthase-like family A; mannan synthase, expressed	1.17217	47.0859	5.32804	5e-05
LOC_Os12g28590	AT5G40010.1	ATPase 2, putative, expressed	0.0814823	3.27061	5.32693	0.0001
LOC_Os03g39690	AT3G26320.1	cytochrome P450, putative, expressed	2.29649	121.925	5.32222	6.91296e-94
LOC_Os11g29870	AT5G13080.1	WRKY72, expressed	1.64118	65.2955	5.31418	5e-05
LOC_Os01g59100	AT2G30150.1	cytokinin-N-glucosyltransferase 1, putative, expressed	0.334718	13.307	5.31309	5e-05
LOC_Os06g08310	AT2G07560.1	plasma membrane ATPase, putative, expressed	1.14825	50.5119	5.31253	4.98933e-38
LOC_Os05g35690	AT4G09600.1	GASR6 - Gibberellin-regulated GASA/GAST/Snakin family protein precursor, expressed	0.216256	8.53625	5.30279	0.0026
LOC_Os05g13620	AT2G21660.1	RNA recognition motif containing protein, putative, expressed	1.14825	49.641	5.29598	1.82943e-37
LOC_Os01g10440	AT3G15350.1	xylosyltransferase, putative, expressed	0.261531	10.2639	5.29446	5e-05
LOC_Os07g35290	AT4G23180.1	TKL_IRAK_DUF26-lc.10 - DUF26 kinases have homology to DUF26 containing loci, expressed	0.0821655	3.20952	5.28768	5e-05
LOC_Os10g30530	AT2G37710.1	lectin-like receptor kinase, putative, expressed	0.103159	4.00499	5.27885	5e-05
LOC_Os01g14630	AT4G36810.1	polyprenyl synthetase, putative, expressed	0.548809	21.1924	5.2711	5e-05
LOC_Os07g03170	AT4G37700.1	expressed protein	0.192529	7.38803	5.26204	0.0026
LOC_Os07g35730	AT4G23160.1	TKL_IRAK_DUF26-lc.23 - DUF26 kinases have homology to DUF26 containing loci, expressed	0.143499	5.49134	5.25805	0.00065
LOC_Os04g44250	AT2G36790.1	cytokinin-O-glucosyltransferase 3, putative, expressed	0.0361581	1.37861	5.25274	0.00385
LOC_Os11g35330	AT2G23770.1	LYK, putative, expressed	0.083569	3.18575	5.25252	0.0001
LOC_Os07g48450	AT1G61110.1	no apical meristem protein, putative, expressed	0.106096	4.03895	5.25054	5e-05
LOC_Os04g52504	AT2G32190.1	adhesive/proline-rich protein, putative, expressed	1.55771	58.7874	5.23801	5e-05
LOC_Os04g49170	AT2G47560.1	zinc finger, C3HC4 type domain containing protein, expressed	0.583147	21.9824	5.23634	5e-05
LOC_Os01g42380	AT1G15520.1	pleiotropic drug resistance protein, putative, expressed	1.29244	48.5264	5.2306	5e-05
LOC_Os09g26780	AT1G19180.1	zinc-finger protein, putative, expressed	0.480449	18.0034	5.22774	5e-05
LOC_Os07g08430	AT4G02610.1	indole-3-glycerol phosphate lyase, chloroplast precursor, putative, expressed	6.31755	235.7	5.22144	5e-05
LOC_Os12g23700	AT5G63370.3	cyclin-dependent kinase G-2, putative, expressed	2.29649	88.8312	5.21685	1.91194e-66
LOC_Os12g01490	AT2G38300.1	MYB family transcription factor, putative, expressed	0.274861	10.1689	5.20932	5e-05
LOC_Os03g03034	AT5G24530.1	flavonol synthase/flavanone 3-hydroxylase, putative, expressed	0.283703	10.4678	5.20544	5e-05
LOC_Os01g43890	AT1G15000.1	OsSCP4 - Putative Serine Carboxypeptidase homologue, expressed	0.082973	3.05997	5.20473	0.0001
LOC_Os01g65060	AT2G19130.1	S-domain receptor-like protein kinase, putative, expressed	0.0302587	1.10232	5.18705	0.00385
LOC_Os05g47770	AT1G18390.2	serine/threonine-protein kinase At1g18390 precursor, putative, expressed	0.213939	7.75149	5.1792	5e-05
LOC_Os02g48870	AT5G10770.1	aspartic proteinase nepenthesin-2 precursor, putative, expressed	1.85442	66.5891	5.16625	5e-05
LOC_Os03g20970	AT5G04930.1	phospholipid-transporting ATPase 1, putative, expressed	0.0988447	3.54461	5.16432	5e-05
LOC_Os12g04360	AT3G10190.1	calmodulin-like protein 1, putative, expressed	1.04717	36.9944	5.14275	5e-05
LOC_Os09g28160	AT3G48850.1	phosphate carrier protein, mitochondrial precursor, putative, expressed	0.891913	31.4235	5.1388	5e-05
LOC_Os05g45410	AT4G18880.1	HSF-type DNA-binding domain containing protein, expressed	0.422783	14.8381	5.13325	5e-05
LOC_Os02g56370	AT1G21230.1	OsWAK20 - OsWAK receptor-like protein kinase, expressed	0.0801277	2.80323	5.12865	5e-05
LOC_Os02g12380	AT4G38130.1	histone deacetylase, putative, expressed	0.215702	7.51147	5.12198	5e-05
LOC_Os03g04890	AT5G60710.1	zinc finger family protein, putative, expressed	0.068472	2.38162	5.12029	5e-05
LOC_Os06g36560	AT1G14520.2	inositol oxygenase, putative, expressed	0.374539	12.9875	5.11586	5e-05
LOC_Os01g53920	AT5G25930.1	receptor-like protein kinase 5 precursor, putative, expressed	0.232004	8.04211	5.11535	5e-05
LOC_Os06g13180	AT1G70170.1	metalloendoproteinase 1 precursor, putative, expressed	2.29649	80.1223	5.11151	7.85601e-61
LOC_Os04g35890	AT5G47850.1	TKL_IRAK_CR4L.3 - The CR4L subfamily has homology with Crinkly4, expressed	0.0225526	0.778042	5.10848	0.00385
LOC_Os03g46200	AT2G32030.1	acetyltransferase, GNAT family, putative, expressed	0.300937	10.3304	5.10129	0.0001
LOC_Os04g51150	AT3G22370.1	transposon protein, putative, unclassified, expressed	1.32758	45.503	5.09909	5e-05
LOC_Os10g02880	AT4G35150.1	O-methyltransferase, putative, expressed	0.142309	4.85163	5.09137	5e-05
LOC_Os04g44300	AT1G65730.1	transposon protein, putative, unclassified, expressed	0.149442	5.08505	5.08861	5e-05
LOC_Os04g35250	AT5G41920.1	MONOCULM 1, putative, expressed	0.0432039	1.45736	5.07606	0.00385
LOC_Os08g42910	AT2G44180.1	peptidase, M24 family protein, putative, expressed	0.434163	14.5537	5.067	5e-05
LOC_Os11g34610	AT4G11530.1	TKL_IRAK_DUF26-lc.28 - DUF26 kinases have homology to DUF26 containing loci, expressed	0.0572829	1.91403	5.06236	0.00385
LOC_Os10g34930	AT2G15220.1	secretory protein, putative, expressed	14.816	494.017	5.05933	5e-05
LOC_Os12g05690	AT5G03890.1	expressed protein	0.574201	19.0669	5.05337	5e-05
LOC_Os01g42690	AT1G52700.1	OsPOP2 - Putative Prolyl Oligopeptidase homologue, expressed	0.280209	9.30305	5.05313	5e-05
LOC_Os08g10290	AT1G56130.1	SHR5-receptor-like kinase, putative, expressed	0.0917747	3.02028	5.04044	5e-05
LOC_Os01g36790	AT1G70520.1	TKL_IRAK_DUF26-lf.2 - DUF26 kinases have homology to DUF26 containing loci, expressed	0.0225235	0.736454	5.03109	0.00385
LOC_Os02g36110	AT2G45550.1	cytochrome P450, putative, expressed	0.798145	26.0881	5.0306	5e-05
LOC_Os02g49480	AT5G08130.4	helix-loop-helix DNA-binding domain containing protein, expressed	0.169984	5.54636	5.02807	5e-05
LOC_Os11g15570	AT1G18480.1	Ser/Thr protein phosphatase family protein, putative, expressed	0.365276	11.9065	5.02661	5e-05
LOC_Os11g30760	AT4G32110.1	expressed protein	0.409968	13.2808	5.01769	5e-05
LOC_Os08g10310	AT1G56130.1	SHR5-receptor-like kinase, putative, expressed	0.013037	0.421164	5.0137	0.00045
LOC_Os02g53840	AT3G14067.1	subtilisin N-terminal Region family protein, expressed	0.176674	5.69762	5.0112	0.0001
LOC_Os09g37080	AT1G76070.1	expressed protein	0.102791	3.25535	4.98503	0.0026
LOC_Os07g45550	AT3G06210.1	expressed protein	0.0451141	1.41927	4.97543	0.0001
LOC_Os08g04560	AT2G20340.1	decarboxylase, putative, expressed	0.610171	19.1907	4.97505	5e-05
LOC_Os01g06640	AT2G40200.1	basic helix-loop-helix, putative, expressed	0.22364	7.01102	4.97038	5e-05
LOC_Os04g25650	AT4G23180.1	cysteine-rich receptor-like protein kinase, putative, expressed	0.465821	14.5546	4.96555	5e-05
LOC_Os01g14590	AT1G78780.2	pathogen-related protein, putative, expressed	2.10513	64.9084	4.94642	5e-05
LOC_Os02g14430	AT5G05340.1	peroxidase precursor, putative, expressed	0.191305	5.83056	4.92968	5e-05
LOC_Os11g08100	AT4G33490.2	eukaryotic aspartyl protease domain containing protein, expressed	1.22275	37.2298	4.92825	5e-05
LOC_Os04g52190	AT4G20110.1	vacuolar-sorting receptor precursor, putative, expressed	0.282351	8.58261	4.92585	5e-05
LOC_Os12g38170	AT2G28790.1	osmotin, putative, expressed	11.3935	345.866	4.92393	5e-05
LOC_Os05g33960	AT1G68570.1	peptide transporter PTR2, putative, expressed	0.02747	0.83256	4.92162	0.00385
LOC_Os02g42150	AT1G21230.1	OsWAK14 - OsWAK receptor-like protein kinase, expressed	0.0905728	2.72409	4.91055	5e-05
LOC_Os10g05020	AT1G64940.1	cytochrome P450, putative, expressed	0.759605	22.6115	4.89566	5e-05
LOC_Os11g06234	AT3G14460.1	expressed protein	0.0558566	1.65985	4.89318	0.0026
LOC_Os05g01030	AT3G25610.1	phospholipid-transporting ATPase, putative, expressed	1.03409	30.6604	4.88995	5e-05
LOC_Os10g30790	AT2G38940.1	inorganic phosphate transporter, putative, expressed	3.29499	97.2277	4.88302	5e-05
LOC_Os08g31670	AT5G10190.1	transporter, putative, expressed	0.0775344	2.28521	4.88134	0.0001
LOC_Os02g10880	AT4G15550.1	UDP-glucoronosyl and UDP-glucosyl transferase domain containing protein, expressed	0.0500334	1.47079	4.87755	0.00385
LOC_Os05g30640	AT1G07725.1	leucine zipper protein-like, putative, expressed	0.027445	0.796001	4.85815	0.00385
LOC_Os03g05900	AT4G38540.1	expressed protein	0.0614739	1.76832	4.84626	0.0002
LOC_Os07g36544	AT4G21380.1	serine/threonine-protein kinase receptor precursor, putative, expressed	0.275638	7.91041	4.84291	5e-05
LOC_Os07g09420	AT5G40010.1	ATPase, putative, expressed	1.28413	36.8226	4.84173	5e-05
LOC_Os09g26144	AT2G29110.1	glutamate receptor, putative, expressed	0.0194373	0.554579	4.83449	0.00385
LOC_Os09g35790	AT4G11660.1	HSF-type DNA-binding domain containing protein, expressed	0.10314	2.93683	4.83158	0.0001
LOC_Os06g07932	AT5G20400.1	flavonol synthase/flavanone 3-hydroxylase, putative, expressed	0.683569	19.389	4.82601	5e-05
LOC_Os04g10000	AT2G47140.1	sex determination protein tasselseed-2, putative, expressed	0.389427	10.9052	4.80751	5e-05
LOC_Os12g36920	AT4G25800.1	calmodulin binding protein, putative, expressed	0.216811	6.06377	4.80571	5e-05
LOC_Os01g47070	AT5G24090.1	glycosyl hydrolase, putative, expressed	3.08864	86.1334	4.80153	5e-05
LOC_Os01g68890	AT5G16490.1	P21-Rho-binding domain containing protein, putative, expressed	0.0502788	1.38278	4.78148	0.00385
LOC_Os04g53720	AT1G50410.1	SNF2 family N-terminal domain containing protein, expressed	0.161242	4.40615	4.77222	5e-05
LOC_Os01g55940	AT4G37390.1	OsGH3.2 - Probable indole-3-acetic acid-amido synthetase, expressed	0.0766687	2.0785	4.76076	0.0001
LOC_Os02g37160	AT4G05030.1	heavy metal transport/detoxification protein, putative, expressed	0.168873	4.56977	4.75811	0.0001
LOC_Os10g38780	AT1G10370.1	glutathione S-transferase, putative, expressed	3.42739	91.9918	4.74632	5e-05
LOC_Os05g41290	AT3G14470.1	disease resistance RPP13-like protein 1, putative, expressed	0.0297223	0.795139	4.74159	0.0001
LOC_Os07g48760	AT2G26980.4	CAMK_KIN1/SNF1/Nim1_like.32 - CAMK includes calcium/calmodulin depedent protein kinases, expressed	2.29649	64.4462	4.73314	4.06657e-45
LOC_Os01g43320	AT5G41800.1	transmembrane amino acid transporter protein, putative, expressed	0.0943092	2.4958	4.72596	0.0001
LOC_Os07g17330	AT3G48140.1	B12D protein, putative, expressed	7.96406	209.964	4.7205	5e-05
LOC_Os10g39710	AT3G51430.1	strictosidine synthase, putative, expressed	0.275477	7.21777	4.71155	5e-05
LOC_Os07g18230	AT2G37710.1	lectin-like receptor kinase, putative, expressed	0.529486	13.8692	4.71115	5e-05
LOC_Os01g67540	AT5G63380.1	AMP-binding domain containing protein, expressed	0.964184	25.0238	4.69785	5e-05
LOC_Os11g28940	AT1G05835.1	expressed protein	0.0937888	2.42758	4.69396	0.00385
LOC_Os06g49000	AT5G45540.1	expressed protein	0.0321975	0.830049	4.68817	0.0169
LOC_Os10g26110	AT2G20340.1	decarboxylase, putative, expressed	0.0911624	2.35011	4.68815	0.0026
LOC_Os01g21120	AT2G47520.1	AP2 domain containing protein, expressed	0.0668527	1.71307	4.67946	0.00385
LOC_Os06g09310	AT1G72310.1	zinc finger, C3HC4 type domain containing protein, expressed	0.208403	5.33381	4.67771	5e-05
LOC_Os03g03810	AT2G02100.1	DEF8 - Defensin and Defensin-like DEFL family, expressed	1.42427	36.4411	4.67727	5e-05
LOC_Os04g49500	AT5G42340.1	U-box domain-containing protein, putative, expressed	1.14825	47.8992	4.66514	6.05921e-36
LOC_Os05g45090	AT3G16520.3	anthocyanidin 5,3-O-glucosyltransferase, putative, expressed	0.230502	5.83318	4.66143	5e-05
LOC_Os05g50610	AT4G18170.1	WRKY8, expressed	0.227183	5.73261	4.65726	5e-05
LOC_Os11g03900	AT3G24090.1	glucosamine--fructose-6-phosphate aminotransferase 1, putative, expressed	0.316383	7.95469	4.65206	5e-05
LOC_Os01g57730	AT5G15180.1	peroxidase precursor, putative, expressed	0.13633	3.41631	4.64726	5e-05
LOC_Os03g20840	AT3G14470.1	disease resistance RPP13-like protein 1, putative, expressed	0.0756589	1.89202	4.64428	5e-05
LOC_Os08g17680	AT2G25110.1	stromal cell-derived factor 2-like protein precursor, putative, expressed	0.869438	21.6003	4.63483	5e-05
LOC_Os01g10110	AT5G56970.1	cytokinin dehydrogenase precursor, putative, expressed	0.578598	14.2692	4.6242	5e-05
LOC_Os02g04130	AT1G70420.1	DUF1645 domain containing protein, putative, expressed	0.289865	7.12228	4.61889	5e-05
LOC_Os06g19370	AT4G11000.1	cadmium tolerance factor, putative, expressed	0.245347	6.02139	4.6172	5e-05
LOC_Os02g53850	AT3G14067.1	OsSub21 - Putative Subtilisin homologue, expressed	3.44474	85.3476	4.61443	2.57434e-60
LOC_Os03g52410	AT3G57450.1	expressed protein	0.141792	3.46331	4.61031	0.00385
LOC_Os12g11680	AT1G45616.1	verticillium wilt disease resistance protein precursor, putative, expressed	0.0765229	1.86585	4.6078	5e-05
LOC_Os01g51870	AT5G10830.1	methyltransferase, putative, expressed	3.57108	86.8859	4.60469	5e-05
LOC_Os04g33240	AT1G52340.1	sex determination protein tasselseed-2, putative, expressed	0.533351	12.9733	4.60431	5e-05
LOC_Os10g25400	AT1G28600.1	GDSL-like lipase/acylhydrolase, putative, expressed	0.0433135	1.05212	4.60234	0.00385
LOC_Os01g72170	AT3G09270.1	glutathione S-transferase, putative, expressed	1.05105	25.5228	4.60188	5e-05
LOC_Os08g26840	AT3G50150.1	plant protein of unknown function domain containing protein, expressed	0.685297	16.6168	4.59977	5e-05
LOC_Os06g51060	AT3G12500.1	CHIT8 - Chitinase family protein precursor, expressed	1.55423	37.6453	4.59819	5e-05
LOC_Os02g17090	AT4G10540.1	OsSub17 - Putative Subtilisin homologue, expressed	0.0219192	0.52667	4.58663	0.00385
LOC_Os06g46340	AT5G11720.1	glycosyl hydrolase, family 31, putative, expressed	0.1032	2.47269	4.58257	5e-05
LOC_Os08g30520	AT3G50180.1	plant protein of unknown function domain containing protein, expressed	0.0640731	1.52498	4.57292	0.0026
LOC_Os08g02700	AT2G36460.1	fructose-bisphospate aldolase isozyme, putative, expressed	2.03308	48.2405	4.5685	5e-05
LOC_Os01g11520	AT2G42360.1	RING-H2 finger protein, putative, expressed	0.175145	4.14307	4.56408	0.0001
LOC_Os08g05480	AT2G02250.1	OsFBX261 - F-box domain containing protein, expressed	0.451435	10.4856	4.53775	5e-05
LOC_Os01g66760	AT5G48380.1	inactive receptor kinase At2g26730 precursor, putative, expressed	0.119714	2.77742	4.53608	5e-05
LOC_Os10g21660	AT3G49645.1	FAD binding protein, putative, expressed	0.105105	2.43203	4.53225	5e-05
LOC_Os08g02110	AT4G33420.1	peroxidase precursor, putative, expressed	0.47993	11.0788	4.52884	5e-05
LOC_Os07g46870	AT3G26770.1	sex determination protein tasselseed-2, putative, expressed	0.893454	20.433	4.51537	5e-05
LOC_Os04g36830	AT2G05910.1	DUF567 domain containing protein, putative, expressed	3.44474	80.1223	4.51096	5.16557e-56
LOC_Os04g57850	AT5G16370.1	AMP-binding enzyme, putative, expressed	1.57983	36.0168	4.51083	5e-05
LOC_Os11g12050	AT3G07040.1	NBS-LRR type disease resistance protein, putative, expressed	0.285577	6.4681	4.50139	5e-05
LOC_Os11g15520	AT4G10530.1	OsSub62 - Putative Subtilisin homologue, expressed	0.0440446	0.997328	4.50103	0.0026
LOC_Os01g11910	AT2G40200.1	basic helix-loop-helix, putative, expressed	0.802028	18.0329	4.49084	5e-05
LOC_Os02g51930	AT1G22400.1	cytokinin-O-glucosyltransferase 2, putative, expressed	0.032449	0.728729	4.48914	0.00385
LOC_Os10g38740	AT1G10370.1	glutathione S-transferase, putative, expressed	1.606	35.882	4.48172	5e-05
LOC_Os10g36030	AT4G25570.1	cytochrome b561, putative, expressed	0.0946874	2.1022	4.47258	0.00385
LOC_Os07g15970	AT1G72190.1	erythronate-4-phosphate dehydrogenase domain containing protein, expressed	0.146093	3.24076	4.47137	0.0026
LOC_Os04g03830	AT1G21230.1	OsWAK29 - OsWAK receptor-like protein kinase, expressed	0.0671746	1.48742	4.46875	0.0001
LOC_Os02g13430	AT5G25930.1	receptor-like protein kinase 5 precursor, putative, expressed	0.0919776	2.03488	4.46752	5e-05
LOC_Os12g36940	AT5G57580.1	calmodulin binding protein, putative, expressed	0.238476	5.27172	4.46635	5e-05
LOC_Os04g41380	AT5G45520.1	Leucine Rich Repeat family protein, expressed	0.0358655	0.791003	4.46301	0.0001
LOC_Os12g02980	AT5G18280.1	nucleoside-triphosphatase, putative, expressed	5.56702	121.919	4.45288	5e-05
LOC_Os05g35010	AT3G48280.1	cytochrome P450, putative, expressed	0.209184	4.57238	4.4501	5e-05
LOC_Os04g48460	AT2G44890.1	cytochrome P450, putative, expressed	0.535718	11.6941	4.44816	5e-05
LOC_Os01g22336	AT2G18150.1	peroxidase precursor, putative, expressed	0.130348	2.84128	4.4461	0.0026
LOC_Os04g25060	AT3G22060.1	cysteine-rich receptor-like protein kinase, putative, expressed	0.1982	4.2994	4.43911	5e-05
LOC_Os01g41750	AT2G34930.1	expressed protein	0.0530956	1.14673	4.43279	5e-05
LOC_Os02g49720	AT1G23800.1	aldehyde dehydrogenase, putative, expressed	0.125289	2.69199	4.42534	5e-05
LOC_Os04g41620	AT3G54420.1	CHIT2 - Chitinase family protein precursor, expressed	0.103828	2.22906	4.42418	0.0026
LOC_Os05g46020	AT5G64810.1	WRKY7, expressed	3.0056	64.3655	4.42056	5e-05
LOC_Os04g15920	AT4G39330.1	dehydrogenase, putative, expressed	1.29785	27.5005	4.40526	5e-05
LOC_Os02g07170	AT1G14600.1	MYB family transcription factor, putative, expressed	0.132325	2.79865	4.40257	0.0026
LOC_Os01g71670	AT4G16260.1	glycosyl hydrolases family 17, putative, expressed	0.166514	3.51159	4.39841	5e-05
LOC_Os11g03600	AT2G27080.1	harpin-induced protein 1 domain containing protein, expressed	0.10361	2.18228	4.3966	0.0026
LOC_Os01g72970	AT1G77500.1	DUF630/DUF632 domains containing protein, putative, expressed	0.191406	3.99986	4.38524	5e-05
LOC_Os01g58290	AT4G10540.1	OsSub9 - Putative Subtilisin homologue, expressed	0.634393	13.2152	4.38068	5e-05
LOC_Os03g04970	AT3G23990.1	T-complex protein, putative, expressed	0.261441	5.44272	4.37977	5e-05
LOC_Os01g62670	AT3G23160.1	avr9/Cf-9 rapidly elicited protein, putative, expressed	0.253022	5.25028	4.37506	5e-05
LOC_Os07g48610	AT5G17780.2	hydrolase, alpha/beta fold family domain containing protein, expressed	1.18878	24.6387	4.37337	5e-05
LOC_Os01g41820	AT3G14690.1	cytochrome P450 72A1, putative, expressed	0.460373	9.53792	4.3728	5e-05
LOC_Os10g05250	AT1G11300.1	protein kinase domain containing protein, expressed	0.305414	6.32517	4.37227	5e-05
LOC_Os05g03620	AT3G55950.1	TKL_IRAK_CR4L.4 - The CR4L subfamily has homology with Crinkly4, expressed	0.371159	7.66859	4.36885	5e-05
LOC_Os02g39884	AT3G14460.1	expressed protein	0.175565	3.62311	4.36715	5e-05
LOC_Os12g43890	AT4G36830.1	GNS1/SUR4 membrane family protein, putative, expressed	0.172698	3.54385	4.359	0.0001
LOC_Os01g72130	AT2G29420.1	glutathione S-transferase, putative, expressed	2.03801	41.798	4.3582	5e-05
LOC_Os01g70850	AT2G23600.1	esterase, putative, expressed	1.08269	22.189	4.35716	5e-05
LOC_Os04g52630	AT1G56130.1	leucine-rich repeat-containing protein kinase family protein, putative, expressed	0.176987	3.62692	4.35703	5e-05
LOC_Os06g50930	AT4G35770.1	rhodanese-like domain containing protein, putative, expressed	0.0438759	0.897323	4.35413	0.00215
LOC_Os04g32740	AT1G12880.1	hydrolase, NUDIX family, domain containing protein, expressed	0.148411	2.98554	4.33032	5e-05
LOC_Os12g44250	AT1G04760.1	vesicle-associated membrane protein, putative, expressed	0.379976	7.6411	4.3298	5e-05
LOC_Os12g10140	AT5G54160.1	O-methyltransferase, putative, expressed	0.287062	5.76011	4.32666	0.0001
LOC_Os01g61080	AT5G07100.1	WRKY24, expressed	1.20507	24.1106	4.32247	5e-05
LOC_Os04g55720	AT4G34200.1	D-3-phosphoglycerate dehydrogenase, chloroplast precursor, putative, expressed	2.04034	40.7477	4.31984	5e-05
LOC_Os11g03130	AT1G57610.2	E2F-related protein, putative, expressed	0.281716	5.62037	4.31835	5e-05
LOC_Os01g50870	AT1G15400.3	expressed protein	2.29649	47.8992	4.29953	1.17453e-32
LOC_Os12g07580	AT5G49040.1	dirigent, putative, expressed	3.10479	61.0861	4.29828	5e-05
LOC_Os08g42390	AT3G02040.1	glycerophosphoryl diester phosphodiesterase family protein, putative, expressed	0.213893	4.20309	4.29649	5e-05
LOC_Os03g56160	AT3G53810.1	lectin-like receptor kinase 7, putative, expressed	1.37688	26.9669	4.29171	5e-05
LOC_Os06g37300	AT5G25900.1	cytochrome P450, putative, expressed	8.90758	174.257	4.29004	5e-05
LOC_Os07g48260	AT2G40750.1	WRKY47, expressed	0.134523	2.62376	4.28571	5e-05
LOC_Os11g07440	AT4G09510.2	plant neutral invertase domain containing protein, expressed	0.218149	4.20095	4.26733	5e-05
LOC_Os05g43770	AT1G55900.1	NLI interacting factor-like phosphatase, putative, expressed	0.0988111	1.89164	4.25882	5e-05
LOC_Os02g31030	AT3G02040.1	glycerophosphoryl diester phosphodiesterase family protein, putative, expressed	0.782151	14.9596	4.25748	5e-05
LOC_Os07g34070	AT5G64700.1	auxin-induced protein 5NG4, putative, expressed	0.477934	9.11149	4.2528	5e-05
LOC_Os11g47870	AT2G37650.1	GRAS family transcription factor domain containing protein, expressed	0.900704	17.1363	4.24986	5e-05
LOC_Os05g30340	AT3G59670.1	expressed protein	0.0518231	0.98222	4.24438	5e-05
LOC_Os10g42130	AT4G17980.1	no apical meristem protein, putative, expressed	0.167272	3.15759	4.23856	5e-05
LOC_Os11g04560	AT3G10190.1	calmodulin-like protein 1, putative, expressed	1.1215	21.1512	4.23723	5e-05
LOC_Os02g40784	AT1G02205.2	WAX2, putative, expressed	0.687537	12.9566	4.23611	5e-05
LOC_Os02g36280	AT2G45550.1	cytochrome P450, putative, expressed	1.84034	34.6559	4.23506	5e-05
LOC_Os12g44050	AT2G16430.2	purple acid phosphatase precursor, putative, expressed	0.0914011	1.72056	4.23452	0.00385
LOC_Os02g54254	AT4G33150.2	saccharopine dehydrogenase, putative, expressed	0.376236	7.07954	4.23394	5e-05
LOC_Os02g04650	AT5G58110.1	activator of 90 kDa heat shock protein ATPase homolog, putative, expressed	0.680668	12.7596	4.22849	5e-05
LOC_Os05g25390	AT5G02070.1	tyrosine protein kinase domain containing protein, putative, expressed	0.14292	2.67541	4.22648	5e-05
LOC_Os03g18790	AT5G05350.1	SAG20, putative, expressed	0.178785	3.33442	4.22114	5e-05
LOC_Os04g15690	AT1G20225.1	DSBA-like thioredoxin domain containing protein, expressed	1.38863	25.8726	4.21969	5e-05
LOC_Os03g10910	AT4G26090.1	NB-ARC/LRR disease resistance protein, putative, expressed	0.0457462	0.85146	4.21822	0.0026
LOC_Os01g74370	AT5G59790.1	domain of unknown function DUF966 domain containing protein, expressed	0.214977	3.98734	4.21317	5e-05
LOC_Os04g37670	AT4G37030.1	steroid nuclear receptor, ligand-binding, putative, expressed	0.427198	7.91681	4.21194	5e-05
LOC_Os10g34910	AT2G15220.1	secretory protein, putative, expressed	0.655163	12.1384	4.21158	5e-05
LOC_Os06g07200	AT3G03800.1	syntaxin, putative, expressed	1.44618	26.7693	4.21025	5e-05
LOC_Os01g28500	AT2G14610.1	SCP-like extracellular protein, expressed	0.495801	9.08962	4.19639	5e-05
LOC_Os09g27580	AT2G30070.1	potassium transporter, putative, expressed	2.71961	49.78	4.1941	5e-05
LOC_Os12g06180	AT2G36020.1	HVA22, putative, expressed	0.935562	17.0554	4.18825	5e-05
LOC_Os10g17489	AT3G02100.1	UDP-glucoronosyl and UDP-glucosyl transferase domain containing protein, expressed	0.218155	3.95291	4.17949	5e-05
LOC_Os03g10640	AT4G37640.1	calcium-transporting ATPase, plasma membrane-type, putative, expressed	1.65863	29.9739	4.17565	5e-05
LOC_Os11g03420	AT3G28917.1	ZF-HD protein dimerisation region containing protein, expressed	0.690843	12.484	4.17558	5e-05
LOC_Os01g04460	AT1G66910.1	Ser/Thr protein kinase, putative, expressed	0.157958	2.849	4.17284	5e-05
LOC_Os11g47900	AT1G07530.1	SCARECROW, putative, expressed	0.0931935	1.68069	4.17268	5e-05
LOC_Os09g31486	AT5G09590.1	DnaK family protein, putative, expressed	1.1043	19.8018	4.16442	5e-05
LOC_Os11g11960	AT3G07040.1	disease resistance protein RPM1, putative, expressed	0.969429	17.3387	4.16072	5e-05
LOC_Os09g21710	AT3G28210.1	AN1-like zinc finger domain containing protein, expressed	0.272956	4.85215	4.15188	0.00015
LOC_Os01g07360	AT5G58320.2	KIP1, putative, expressed	0.0694147	1.23257	4.15028	5e-05
LOC_Os11g47770	AT2G24440.1	selT/selW/selH selenoprotein domain containing protein, expressed	0.135591	2.3978	4.14437	0.0026
LOC_Os02g50730	AT1G70170.1	metalloendoproteinase 1 precursor, putative, expressed	1.44208	25.4551	4.14173	5e-05
LOC_Os07g34250	AT1G64830.1	peptidase aspartic family protein, putative, expressed	3.44474	61.8335	4.14023	4.12474e-41
LOC_Os09g32000	AT5G66580.1	expressed protein	0.238897	4.18055	4.12923	0.00015
LOC_Os12g05260	AT3G44735.2	phytosulfokines precursor, putative, expressed	7.79048	135.69	4.12246	5e-05
LOC_Os06g47200	AT1G62790.1	LTPL85 - Protease inhibitor/seed storage/LTP family protein precursor, expressed	4.01018	69.764	4.12075	5e-05
LOC_Os07g46846	AT4G03140.1	sex determination protein tasselseed-2, putative, expressed	6.79923	118.274	4.12062	5e-05
LOC_Os01g58240	AT4G10540.1	OsSub6 - Putative Subtilisin homologue, expressed	0.505207	8.78805	4.1206	5e-05
LOC_Os03g19990	AT1G21680.1	WD40-like Beta Propeller Repeat family protein, expressed	0.570609	9.92209	4.12007	5e-05
LOC_Os11g03230	AT5G18280.1	nucleoside-triphosphatase, putative, expressed	0.600418	10.3953	4.11381	5e-05
LOC_Os01g41030	AT4G23620.1	ribosomal protein L25, putative, expressed	0.143783	2.47054	4.10286	5e-05
LOC_Os02g36450	AT1G34580.1	transporter family protein, putative, expressed	0.0742668	1.27205	4.0983	0.0003
LOC_Os03g18850	AT2G26040.1	pathogenesis-related Bet v I family protein, putative, expressed	3.15334	53.9342	4.09625	5e-05
LOC_Os04g13140	AT5G45890.1	vignain precursor, putative, expressed	0.0990585	1.69078	4.09327	0.0026
LOC_Os02g33000	AT2G27500.2	glycosyl hydrolases family 17, putative, expressed	0.0251501	0.428899	4.092	0.0051
LOC_Os09g20000	AT4G39700.1	heavy metal-associated domain containing protein, expressed	0.115644	1.97052	4.09081	0.0026
LOC_Os04g07260	AT4G19080.1	expressed protein	0.0248527	0.422249	4.08662	0.00385
LOC_Os04g32320	AT5G41080.1	glycerophosphoryl diester phosphodiesterase family protein, putative, expressed	0.0427342	0.722144	4.07882	0.00385
LOC_Os11g07980	AT3G54070.1	ion channel nompc, putative, expressed	0.932112	15.7451	4.07826	5e-05
LOC_Os06g05740	AT4G29520.1	expressed protein	0.787277	13.2669	4.07482	5e-05
LOC_Os12g28137	AT5G40010.1	ATPase 3, putative, expressed	0.076864	1.2875	4.06612	0.0002
LOC_Os01g45450	AT5G17740.1	AAA family ATPase, putative, expressed	0.0801585	1.33856	4.06169	0.00265
LOC_Os01g25500	AT5G42890.1	sterol carrier protein-2, putative, expressed	0.124988	2.08194	4.05807	0.00385
LOC_Os03g42480	AT2G15000.4	expressed protein	0.249484	4.15138	4.05657	0.00025
LOC_Os03g58980	AT1G18970.1	Cupin domain containing protein, expressed	1.6163	26.7715	4.04993	5e-05
LOC_Os09g08120	AT1G55120.2	beta-fructofuranosidase, insoluble isoenzyme 7 precursor, putative, expressed	6.88947	116.7	4.04694	5.6785e-73
LOC_Os02g26430	AT4G31550.2	WRKY42, expressed	4.59298	76.6387	4.04045	2.48081e-49
LOC_Os10g30450	AT2G36950.1	heavy-metal-associated domain-containing protein, putative, expressed	1.47179	24.2026	4.03952	5e-05
LOC_Os04g56110	AT4G32300.1	protein kinase, putative, expressed	3.11213	51.0721	4.03656	5e-05
LOC_Os03g55070	AT5G15490.1	UDP-glucose 6-dehydrogenase, putative, expressed	6.00559	98.3746	4.03391	5e-05
LOC_Os11g29210	AT3G25070.1	resistance-gene-interacting protein, putative, expressed	0.0905469	1.48222	4.03295	0.0019
LOC_Os11g12330	AT3G07040.1	disease resistance protein RPM1, putative, expressed	0.472246	7.72607	4.03212	5e-05
LOC_Os01g14440	AT1G62300.1	WRKY1, expressed	2.11061	34.2953	4.02227	5e-05
LOC_Os07g43160	AT5G65140.1	uncharacterized glycosyl hydrolase Rv2006/MT2062, putative, expressed	0.0719574	1.1649	4.01692	0.00265
LOC_Os11g06780	AT5G42440.1	serine/threonine-protein kinase BRI1-like 1 precursor, putative, expressed	0.179987	2.87329	3.99674	5e-05
LOC_Os12g03740	AT2G02360.1	OsFBX438 - F-box domain containing protein, expressed	0.116334	1.85372	3.99408	0.00025
LOC_Os09g04339	AT2G18690.1	expressed protein	0.0468679	0.746546	3.99356	0.00385
LOC_Os10g20350	AT5G52450.1	MATE efflux family protein, putative, expressed	0.660537	10.5108	3.99209	5e-05
LOC_Os12g42910	AT5G17860.1	sodium/calcium exchanger protein, putative, expressed	0.0353963	0.562584	3.9904	0.00385
LOC_Os03g52680	AT5G05250.1	expressed protein	0.253911	4.03545	3.99033	5e-05
LOC_Os04g01470	AT5G54160.1	O-methyltransferase, putative, expressed	1.43069	22.702	3.98804	5e-05
LOC_Os08g33720	AT3G47520.1	lactate/malate dehydrogenase, putative, expressed	8.66838	136.494	3.97694	5e-05
LOC_Os07g44630	AT5G59440.3	thymidylate kinase, putative, expressed	0.0464112	0.729583	3.97453	0.0018
LOC_Os08g41290	AT3G07390.1	AIR12, putative, expressed	0.0899649	1.40889	3.96905	0.00265
LOC_Os07g40630	AT1G74360.1	BRASSINOSTEROID INSENSITIVE 1 precursor, putative, expressed	1.0439	16.2289	3.95851	5e-05
LOC_Os07g35580	AT4G23160.1	TKL_IRAK_DUF26-lc.20 - DUF26 kinases have homology to DUF26 containing loci, expressed	0.925397	14.3809	3.95794	5e-05
LOC_Os04g32010	AT3G48560.1	thiamine pyrophosphate enzyme, C-terminal TPP binding domain containing protein, expressed	0.0683329	1.06093	3.9566	0.0028
LOC_Os03g53540	AT3G22540.1	expressed protein	0.719654	11.1632	3.9553	5e-05
LOC_Os05g37520	AT2G29670.1	expressed protein	1.56656	24.25	3.95232	5e-05
LOC_Os03g51479	AT5G66550.1	maf, putative, expressed	0.0790642	1.22369	3.95207	5e-05
LOC_Os07g39720	AT1G59590.1	expressed protein	0.17792	2.75365	3.95205	0.0028
LOC_Os03g25450	AT3G57150.1	h/ACA ribonucleoprotein complex subunit 4, putative, expressed	0.256711	3.94378	3.94136	5e-05
LOC_Os02g48330	AT1G76490.1	3-hydroxy-3-methylglutaryl-coenzyme A reductase, putative, expressed	0.046375	0.711405	3.93925	0.00265
LOC_Os07g35390	AT4G23180.1	TKL_IRAK_DUF26-lc.17 - DUF26 kinases have homology to DUF26 containing loci, expressed	0.178802	2.73055	3.93276	5e-05
LOC_Os11g37960	AT3G04720.1	WIP4 - Wound-induced protein precursor, expressed	0.225598	3.44386	3.9322	0.00265
LOC_Os09g39730	AT1G08170.1	Core histone H2A/H2B/H3/H4 domain containing protein, putative, expressed	0.0331157	0.505486	3.93208	0.00465
LOC_Os12g41630	AT3G48880.2	OsFBX463 - F-box domain containing protein, expressed	0.070788	1.08009	3.93151	0.00385
LOC_Os04g15600	AT5G20480.1	receptor kinase, putative, expressed	0.103036	1.57007	3.92961	0.00385
LOC_Os02g02410	AT5G42020.1	DnaK family protein, putative, expressed	6.48562	97.9476	3.91669	5e-05
LOC_Os08g02996	AT5G10530.1	receptor-like kinase, putative, expressed	0.119633	1.79966	3.91104	5e-05
LOC_Os06g44170	AT4G27250.1	NAD dependent epimerase/dehydratase family protein, putative, expressed	6.20149	93.0675	3.90759	5e-05
LOC_Os12g17430	AT3G07040.1	NBS-LRR disease resistance protein, putative, expressed	0.493466	7.40224	3.90694	5e-05
LOC_Os11g09280	AT1G77510.1	OsPDIL1-1 protein disulfide isomerase PDIL1-1, expressed	6.71668	100.498	3.90327	5e-05
LOC_Os04g41370	AT3G14470.1	Leucine Rich Repeat family protein, expressed	0.0416251	0.622362	3.90223	0.00035
LOC_Os02g21040	AT3G59080.1	aspartic proteinase nepenthesin precursor, putative, expressed	1.04714	15.553	3.89267	5e-05
LOC_Os06g48520	AT3G07040.1	disease resistance protein RPM1, putative, expressed	0.0844533	1.25339	3.89153	5e-05
LOC_Os03g13570	AT2G01850.1	glycosyl hydrolases family 16, putative, expressed	0.0408473	0.604423	3.88725	0.00385
LOC_Os08g44210	AT5G62980.1	dihydroneopterin aldolase, putative, expressed	3.94195	57.8876	3.87627	5e-05
LOC_Os04g47720	AT2G15490.1	cis-zeatin O-glucosyltransferase, putative, expressed	0.494653	7.25426	3.87434	5e-05
LOC_Os01g27750	AT3G06350.1	bifunctional 3-dehydroquinate dehydratase/shikimate dehydrogenase,chloroplast precursor, putative, expressed	1.09933	16.0751	3.87014	5e-05
LOC_Os01g49320	AT5G24090.1	glycosyl hydrolase, putative, expressed	1.83202	26.7413	3.86756	5e-05
LOC_Os03g11440	AT2G34250.1	protein transport protein Sec61 subunit alpha, putative, expressed	1.59193	23.0602	3.85655	5e-05
LOC_Os12g12010	AT1G45616.1	verticillium wilt disease resistance protein precursor, putative, expressed	0.0684845	0.986959	3.84914	5e-05
LOC_Os02g47650	AT2G21620.1	universal stress protein domain containing protein, putative, expressed	5.11938	73.6721	3.84708	5e-05
LOC_Os02g39930	AT5G58070.1	OsTIL-1 Temperature-induced lipocalin-1, expressed	10.6717	152.306	3.83511	5e-05
LOC_Os08g13440	AT5G39160.2	cupin domain containing protein, expressed	1.7909	25.5211	3.83294	5e-05
LOC_Os11g05380	AT2G27690.1	cytochrome P450, putative, expressed	0.479835	6.81473	3.82805	5e-05
LOC_Os03g29850	AT1G55910.1	metal cation transporter, putative, expressed	1.29471	18.3689	3.82656	5e-05
LOC_Os03g06200	AT4G35630.1	aminotransferase, putative, expressed	17.4091	246.821	3.82555	5e-05
LOC_Os03g05620	AT3G54700.1	inorganic phosphate transporter, putative, expressed	3.78329	53.5841	3.82409	5e-05
LOC_Os06g46950	AT4G27280.1	EF hand family protein, putative, expressed	2.84089	39.9123	3.81242	5e-05
LOC_Os05g45880	AT1G74320.1	phosphotransferase, putative, expressed	0.0820804	1.15265	3.81178	0.0029
LOC_Os04g55240	AT1G80450.1	VQ domain containing protein, putative, expressed	0.0503929	0.705287	3.80692	0.00395
LOC_Os04g43670	AT2G20515.1	expressed protein	1.08982	15.2099	3.80285	5e-05
LOC_Os04g37790	AT4G40020.1	expressed protein	0.580543	8.08988	3.80064	5e-05
LOC_Os01g55340	AT5G62430.1	dof zinc finger domain containing protein, putative, expressed	0.338529	4.70926	3.79815	5e-05
LOC_Os03g62200	AT2G38290.1	ammonium transporter protein, putative, expressed	0.318757	4.42781	3.79606	5e-05
LOC_Os01g55020	AT2G20585.1	expressed protein	0.309568	4.28532	3.79107	5e-05
LOC_Os05g06440	AT3G62600.1	dnaJ homolog subfamily B member 11 precursor, putative, expressed	2.76171	38.1357	3.78751	5e-05
LOC_Os12g02080	AT5G05340.1	peroxidase precursor, putative, expressed	0.0706438	0.975294	3.7872	0.0171
LOC_Os07g42310	AT1G72480.1	lung seven transmembrane domain containing protein, putative, expressed	0.460128	6.32749	3.78153	5e-05
LOC_Os05g47750	AT5G38260.1	Ser/Thr protein kinase, putative, expressed	0.224981	3.06745	3.76916	5e-05
LOC_Os06g10520	AT4G32180.3	pantothenate kinase, putative, expressed	2.04867	27.9251	3.7688	5e-05
LOC_Os10g33810	AT3G23250.1	myb-related protein Myb4, putative, expressed	0.176104	2.40019	3.76864	5e-05
LOC_Os02g18070	AT3G14470.1	NB-ARC domain containing protein, expressed	0.628841	8.56766	3.76813	5e-05
LOC_Os06g42020	AT5G03760.1	CSLA9 - cellulose synthase-like family A, expressed	0.0604992	0.822503	3.76503	0.0002
LOC_Os11g45740	AT1G48000.1	MYB family transcription factor, putative, expressed	0.504193	6.8533	3.76475	5e-05
LOC_Os07g32010	AT1G07250.1	UDP-glucoronosyl and UDP-glucosyl transferase domain containing protein, expressed	2.88279	39.1628	3.76395	5e-05
LOC_Os04g35540	AT2G01170.1	amino acid permease family protein, putative, expressed	0.299226	4.03706	3.75399	5e-05
LOC_Os03g17700	AT3G45640.1	CGMC_MAPKCGMC_2_ERK.2 - CGMC includes CDA, MAPK, GSK3, and CLKC kinases, expressed	3.15896	42.5849	3.75282	5e-05
LOC_Os04g30060	AT1G79680.1	wall-associated receptor kinase-like 10 precursor, putative, expressed	0.0582074	0.784307	3.75215	0.00395
LOC_Os06g25250	AT4G15417.1	endoribonuclease Dicer, putative, expressed	0.289902	3.90212	3.75062	5e-05
LOC_Os03g44520	AT1G14060.1	expressed protein	0.0634602	0.849464	3.74263	0.00395
LOC_Os01g53350	AT3G16520.3	anthocyanidin 5,3-O-glucosyltransferase, putative, expressed	6.38603	85.1877	3.73765	5e-05
LOC_Os03g59070	AT3G58490.1	phosphatase, putative, expressed	0.939816	12.5107	3.73464	5e-05
LOC_Os09g29660	AT1G17840.1	white-brown complex homolog protein 11, putative, expressed	0.777923	10.3516	3.73408	5e-05
LOC_Os05g06110	AT2G29890.1	villin, putative, expressed	0.0324044	0.43046	3.73162	0.00345
LOC_Os02g15290	AT1G78410.1	VQ domain containing protein, putative, expressed	0.206735	2.74011	3.72838	0.00355
LOC_Os05g33130	AT3G12500.1	CHIT17 - Chitinase family protein precursor, expressed	0.0512774	0.677941	3.72476	0.00395
LOC_Os08g34280	AT1G15950.1	cinnamoyl-CoA reductase, putative, expressed	2.94116	38.8705	3.72422	5e-05
LOC_Os01g45020	AT3G09560.2	F-box protein interaction domain containing protein, expressed	0.0901057	1.18565	3.71791	5e-05
LOC_Os09g32290	AT2G24580.1	FAD dependent oxidoreductase domain containing protein, expressed	0.367268	4.83116	3.71747	5e-05
LOC_Os04g32950	AT5G61790.1	calreticulin precursor protein, putative, expressed	7.03191	92.4876	3.71727	5e-05
LOC_Os09g36750	AT4G35000.1	L-ascorbate peroxidase 4, putative, expressed	0.17325	2.25689	3.70341	0.0004
LOC_Os11g01480	AT2G38300.1	MYB family transcription factor, putative, expressed	0.285538	3.69539	3.69397	5e-05
LOC_Os06g18820	AT5G47740.1	serine threonine kinase, putative, expressed	0.332013	4.28933	3.69144	5e-05
LOC_Os03g19260	AT4G02090.1	expressed protein	0.51782	6.68681	3.6908	5e-05
LOC_Os10g18260	AT4G23180.1	TKL_IRAK_DUF26-lc.27 - DUF26 kinases have homology to DUF26 containing loci, expressed	0.0872284	1.12602	3.69029	0.0041
LOC_Os04g10350	AT1G06640.1	1-aminocyclopropane-1-carboxylate oxidase homolog 2, putative, expressed	1.7767	22.9146	3.68899	5e-05
LOC_Os08g26820	AT3G50150.1	plant protein of unknown function domain containing protein, expressed	0.704742	9.07971	3.68748	5e-05
LOC_Os01g64120	AT2G27510.1	2Fe-2S iron-sulfur cluster binding domain containing protein, expressed	0.135424	1.74445	3.68722	0.0041
LOC_Os01g33090	AT2G01210.1	expressed protein	0.03645	0.467969	3.68242	0.0041
LOC_Os08g41880	AT5G50400.1	nucleotide pyrophosphatase/phosphodiesterase, putative, expressed	2.60213	33.1333	3.67052	5e-05
LOC_Os10g33140	AT2G34930.1	hcrVf2 protein, putative, expressed	1.3159	16.7444	3.66956	5e-05
LOC_Os06g04230	AT5G54165.1	expressed protein	2.52797	32.1282	3.66779	5e-05
LOC_Os03g47810	AT2G28120.1	nodulin family protein, putative, expressed	1.65746	21.0546	3.66709	5e-05
LOC_Os09g22000	AT2G25870.1	hydrolase, HAD superfamily, Cof family, putative, expressed	0.0799901	1.01048	3.65907	0.0041
LOC_Os07g48870	AT5G49620.1	MYB family transcription factor, putative, expressed	0.112713	1.42147	3.65665	0.00065
LOC_Os10g25550	AT2G05940.1	tyrosine protein kinase domain containing protein, putative, expressed	0.512189	6.45097	3.65477	5e-05
LOC_Os02g45780	AT1G63840.1	zinc finger, C3HC4 type domain containing protein, expressed	0.421807	5.30203	3.65189	5e-05
LOC_Os05g48410	AT4G30930.1	50S ribosomal protein L21, chloroplast precursor, putative, expressed	0.367037	4.61074	3.651	5e-05
LOC_Os11g34570	AT2G17120.1	lysM domain-containing GPI-anchored protein precursor, putative, expressed	0.168261	2.09936	3.64117	0.0041
LOC_Os01g66820	AT5G48380.1	inactive receptor kinase At1g27190 precursor, putative, expressed	0.16737	2.08376	3.63808	5e-05
LOC_Os10g37340	AT1G64660.1	cystathionine gamma-synthase, putative, expressed	13.3367	165.972	3.63747	5e-05
LOC_Os01g45520	AT2G19130.1	D-mannose binding lectin family protein, expressed	4.59298	56.6081	3.63507	2.57654e-35
LOC_Os06g42560	AT5G38530.1	tryptophan synthase beta chain 2, putative, expressed	3.92131	48.6344	3.63257	5e-05
LOC_Os02g04230	AT3G18040.1	CGMC_MAPKCMGC_2.7 - CGMC includes CDA, MAPK, GSK3, and CLKC kinases, expressed	1.12883	13.9423	3.62656	5e-05
LOC_Os01g42030	AT3G50930.1	mitochondrial chaperone BCS1, putative, expressed	1.39567	17.224	3.62539	5e-05
LOC_Os02g42300	AT5G23200.1	expressed protein	0.0513581	0.633098	3.62377	0.00035
LOC_Os07g12890	AT3G12750.1	metal cation transporter, putative, expressed	4.20706	51.857	3.62365	5e-05
LOC_Os04g57880	AT5G23240.1	heat shock protein DnaJ, putative, expressed	0.383378	4.71254	3.61966	5e-05
LOC_Os06g44040	AT5G54830.1	DOMON domain containing protein, expressed	0.172162	2.10819	3.61417	5e-05
LOC_Os10g38040	AT5G62150.1	lysM domain containing protein, putative, expressed	1.21683	14.8241	3.60674	5e-05
LOC_Os03g29250	AT2G45130.1	SPX domain-containing protein, putative, expressed	0.30545	3.71897	3.60589	5e-05
LOC_Os01g52330	AT3G14470.1	NB-ARC domain containing protein, expressed	0.104196	1.26834	3.60556	0.00065
LOC_Os12g40419	AT2G23450.2	protein kinase domain containing protein, expressed	0.963518	11.7006	3.60213	5e-05
LOC_Os10g05660	AT4G36010.1	thaumatin, putative, expressed	0.265375	3.21623	3.59927	0.0001
LOC_Os03g10030	AT2G35760.1	membrane associated DUF588 domain containing protein, putative, expressed	2.0666	25.0372	3.59874	5e-05
LOC_Os02g06190	AT1G17240.1	phytosulfokine receptor precursor, putative, expressed	0.156551	1.89315	3.59608	5e-05
LOC_Os03g30130	AT1G13680.1	phospholipase C, putative, expressed	0.248092	2.99812	3.59511	5e-05
LOC_Os08g24310	AT3G47570.1	receptor-like protein kinase precursor, putative, expressed	0.207685	2.50394	3.59173	5e-05
LOC_Os06g48250	AT3G28580.1	ATPase, putative, expressed	1.3593	16.3141	3.58518	5e-05
LOC_Os05g11160	AT1G52140.1	expressed protein	0.0436371	0.523389	3.58426	0.0044
LOC_Os05g44060	AT2G01300.1	expressed protein	0.0962343	1.15095	3.58013	0.0044
LOC_Os01g63060	AT3G54020.1	phosphatidic acid phosphatase-related, putative, expressed	2.22992	26.5486	3.57357	5e-05
LOC_Os02g32970	AT2G36290.1	hydrolase, alpha/beta fold family protein, putative, expressed	1.78577	21.2383	3.57205	5e-05
LOC_Os04g52730	AT1G30620.2	NAD dependent epimerase/dehydratase family domain containing protein, expressed	1.48994	17.706	3.57091	5e-05
LOC_Os03g07190	AT1G13990.1	expressed protein	1.20515	14.2877	3.56749	5e-05
LOC_Os05g05680	AT1G77330.1	1-aminocyclopropane-1-carboxylate oxidase, putative, expressed	11.4788	135.971	3.56626	5e-05
LOC_Os10g28000	AT3G54660.1	glutathione reductase, putative, expressed	0.321795	3.79214	3.5588	5e-05
LOC_Os03g44430	AT1G71850.1	ubiquitin carboxyl-terminal hydrolase, family 1, putative, expressed	0.13884	1.63479	3.55761	5e-05
LOC_Os10g22070	AT1G59670.1	glutathione S-transferase, putative, expressed	1.19948	14.1097	3.55621	5e-05
LOC_Os05g50730	AT5G52870.1	expressed protein	0.040478	0.475395	3.55392	0.0044
LOC_Os01g72120	AT3G09270.1	glutathione S-transferase, putative, expressed	0.3767	4.40882	3.5489	5e-05
LOC_Os05g01140	AT5G38020.1	methyltransferase, putative, expressed	35.4086	414.32	3.54857	5e-05
LOC_Os05g33644	AT5G18860.1	inosine-uridine preferring nucleoside hydrolase family protein, putative, expressed	0.125335	1.46445	3.5465	5e-05
LOC_Os07g33580	AT5G36110.1	cytochrome P450, putative, expressed	0.0605501	0.704946	3.54131	0.0048
LOC_Os05g03920	AT1G70520.1	TKL_IRAK_DUF26-lf.3 - DUF26 kinases have homology to DUF26 containing loci, expressed	0.17258	2.00884	3.54102	5e-05
LOC_Os05g50180	AT1G18530.1	OsCML14 - Calmodulin-related calcium sensor protein, expressed	0.281118	3.25491	3.53337	0.00065
LOC_Os08g41730	AT3G60820.1	peptidase, T1 family, putative, expressed	0.90315	10.4347	3.53028	5e-05
LOC_Os07g14270	AT1G56340.2	calreticulin precursor protein, putative, expressed	8.05706	93.0591	3.52982	5e-05
LOC_Os03g30950	AT3G02610.1	acyl-desaturase, chloroplast precursor, putative, expressed	0.0856311	0.986542	3.52617	0.0048
LOC_Os06g06350	AT4G23850.1	AMP-binding enzyme, putative, expressed	1.16498	13.409	3.52482	5e-05
LOC_Os12g43830	AT1G15420.1	NUC189 domain containing protein, expressed	0.136254	1.56682	3.52347	0.0005
LOC_Os02g12820	AT5G56960.1	helix-loop-helix DNA-binding domain containing protein, expressed	0.128215	1.47247	3.5216	5e-05
LOC_Os08g37874	AT5G64250.2	2-nitropropane dioxygenase family, putative, expressed	2.30921	26.342	3.5119	5e-05
LOC_Os02g02524	AT1G42480.1	canopy homolog 2 precursor, putative, expressed	0.234994	2.67801	3.51046	5e-05
LOC_Os03g07200	AT5G39530.1	expressed protein	0.566585	6.44515	3.50785	5e-05
LOC_Os10g40550	AT4G22590.1	CPuORF23 - conserved peptide uORF-containing transcript, expressed	2.21093	25.1452	3.50756	5e-05
LOC_Os08g13420	AT5G60900.1	S-domain receptor-like protein kinase, putative, expressed	0.373552	4.24838	3.50753	5e-05
LOC_Os12g10660	AT1G78600.2	B-box zinc finger family protein, putative, expressed	0.507506	5.76887	3.50679	5e-05
LOC_Os09g37070	AT1G20300.1	pentatricopeptide, putative, expressed	0.177212	2.01048	3.50399	5e-05
LOC_Os03g53200	AT5G37780.1	OsCML4 - Calmodulin-related calcium sensor protein, expressed	1.76006	19.9598	3.5034	5e-05
LOC_Os10g03320	AT5G49690.1	UDP-glucoronosyl and UDP-glucosyl transferase domain containing protein, expressed	0.630797	7.14012	3.5007	5e-05
LOC_Os04g11820	AT5G60740.1	white-brown complex homolog protein, putative, expressed	0.261725	2.9614	3.50016	5e-05
LOC_Os06g37150	AT5G21100.1	L-ascorbate oxidase precursor, putative, expressed	0.524077	5.91677	3.49696	5e-05
LOC_Os02g40460	AT5G14580.1	S1 RNA binding domain containing protein, expressed	0.219674	2.47873	3.49616	5e-05
LOC_Os09g29540	AT1G21230.1	OsWAK82 - OsWAK receptor-like cytoplasmic kinase OsWAK-RLCK, expressed	0.232569	2.60512	3.48562	5e-05
LOC_Os03g08330	AT1G19180.1	ZIM domain containing protein, putative, expressed	3.31901	36.8836	3.47415	5e-05
LOC_Os04g42200	AT1G06380.1	expressed protein	0.232721	2.57422	3.46746	0.0007
LOC_Os09g26260	AT5G57480.1	AAA-type ATPase family protein, putative, expressed	0.150327	1.65786	3.46314	0.0001
LOC_Os01g11600	AT2G31090.1	expressed protein	42.4851	472.025	3.45787	1.2957e-257
LOC_Os03g09880	AT5G48750.1	AIR12, putative, expressed	6.18939	67.86	3.45469	5e-05
LOC_Os01g70080	AT1G50180.1	NB-ARC domain containing protein, expressed	0.306626	3.35641	3.45237	5e-05
LOC_Os12g03720	AT3G24090.1	glucosamine--fructose-6-phosphate aminotransferase 1, putative, expressed	0.754347	8.22895	3.44741	5e-05
LOC_Os01g72710	AT5G12470.1	expressed protein	0.195448	2.13145	3.44698	5e-05
LOC_Os06g51070	AT2G17040.1	no apical meristem protein, putative, expressed	3.0372	33.0665	3.44456	5e-05
LOC_Os01g54950	AT1G28510.1	expressed protein	0.20952	2.27946	3.44353	0.0001
LOC_Os02g02970	AT2G45620.1	expressed protein	0.135716	1.46929	3.43646	5e-05
LOC_Os11g44680	AT5G57580.1	calmodulin binding protein, putative, expressed	0.247823	2.67538	3.43236	5e-05
LOC_Os05g01380	AT5G06860.1	polygalacturonase inhibitor precursor, putative, expressed	0.124178	1.33852	3.43015	0.0004
LOC_Os06g13010	AT1G24095.1	retrotransposon protein, putative, unclassified, expressed	0.0542212	0.584153	3.42942	0.0051
LOC_Os12g44230	AT1G74790.1	expressed protein	0.362567	3.89342	3.42472	5e-05
LOC_Os12g03110	AT3G28917.1	ZF-HD protein dimerisation region containing protein, expressed	1.4111	15.1462	3.42406	5e-05
LOC_Os01g61460	AT3G55990.1	leaf senescence related protein, putative, expressed	2.13919	22.9311	3.42217	5e-05
LOC_Os12g04690	AT4G11000.1	embryogenesis transmembrane protein, putative, expressed	4.59298	53.1245	3.41963	2.98531e-31
LOC_Os06g10210	AT2G26310.1	expressed protein	0.546765	5.83144	3.41486	5e-05
LOC_Os03g08580	AT5G42900.1	expressed protein	0.188257	1.99872	3.4083	5e-05
LOC_Os03g22170	AT3G16770.1	AP2 domain containing protein, expressed	0.115837	1.22645	3.40432	0.00545
LOC_Os10g43060	AT4G25030.2	expressed protein	3.06781	32.4534	3.40309	5e-05
LOC_Os09g34150	AT3G07040.1	NBS-LRR disease resistance protein, putative, expressed	0.819326	8.62608	3.3962	5e-05
LOC_Os01g49820	AT1G15080.1	lipid phosphatase protein, putative, expressed	1.19032	12.5313	3.39611	5e-05
LOC_Os11g37210	AT4G14746.1	MTN26L5 - MtN26 family protein precursor, expressed	1.77838	18.7164	3.39567	5e-05
LOC_Os02g40530	AT4G13480.1	MYB family transcription factor, putative, expressed	0.0400236	0.420846	3.39437	0.0051
LOC_Os06g46920	AT4G27250.1	dihydroflavonol-4-reductase, putative, expressed	0.155985	1.63702	3.39159	0.0001
LOC_Os02g53160	AT1G05000.1	tyrosine phosphatase family protein, putative, expressed	0.136515	1.4254	3.38424	0.00545
LOC_Os01g26390	AT4G23310.1	TKL_IRAK_DUF26-lh.1 - DUF26 kinases have homology to DUF26 containing loci, expressed	0.0714739	0.745942	3.38358	0.0001
LOC_Os04g46980	AT2G15490.1	cis-zeatin O-glucosyltransferase, putative, expressed	1.15711	12.0418	3.37945	5e-05
LOC_Os01g52730	AT1G29640.1	DUF584 domain containing protein, putative, expressed	0.615335	6.40131	3.37892	5e-05
LOC_Os07g01560	AT1G11260.1	transporter family protein, putative, expressed	126.307	1333.34	3.37867	0
LOC_Os07g44920	AT4G11210.1	expressed protein	0.060276	0.626744	3.37822	0.0051
LOC_Os06g03790	AT1G07830.1	39S ribosomal protein L47, mitochondrial precursor, putative, expressed	0.434591	4.5079	3.37472	5e-05
LOC_Os06g38340	AT3G47570.1	receptor-like protein kinase precursor, putative, expressed	0.526874	5.4514	3.3711	5e-05
LOC_Os12g42150	AT1G65030.1	WD domain, G-beta repeat domain containing protein, expressed	0.212859	2.20035	3.36977	5e-05
LOC_Os03g03450	AT5G17990.1	anthranilate phosphoribosyltransferase, chloroplast precursor, putative, expressed	15.9411	164.473	3.36703	5e-05
LOC_Os04g24510	AT1G16260.2	OsWAK36 - OsWAK receptor-like protein kinase, expressed	0.0872906	0.899378	3.36503	0.0001
LOC_Os08g24630	AT1G66980.1	protein kinase domain containing protein, expressed	0.0496728	0.510656	3.36182	0.0051
LOC_Os05g46290	AT3G13860.1	T-complex protein, putative, expressed	0.230633	2.36963	3.36099	5e-05
LOC_Os02g53130	AT1G77760.1	nitrate reductase, putative, expressed	0.342421	3.51501	3.35969	5e-05
LOC_Os01g62210	AT5G09770.1	50S ribosomal protein L17, putative, expressed	2.12017	21.7505	3.3588	5e-05
LOC_Os02g30080	AT4G37360.1	cytochrome P450, putative, expressed	0.508907	5.21692	3.35773	5e-05
LOC_Os03g48840	AT5G27820.1	ribosomal L18p/L5e family protein, putative, expressed	0.106053	1.08634	3.35662	0.00125
LOC_Os01g41810	AT3G14690.1	cytochrome P450 72A1, putative, expressed	10.4406	106.85	3.3553	5e-05
LOC_Os07g27670	AT4G11070.1	WRKY115, expressed	0.0879202	0.899479	3.35482	0.0051
LOC_Os01g11150	AT1G78440.1	gibberellin 2-beta-dioxygenase, putative, expressed	0.251736	2.55915	3.34568	5e-05
LOC_Os12g33300	AT5G64700.1	integral membrane protein DUF6 containing protein, expressed	0.318796	3.23618	3.34359	5e-05
LOC_Os01g05010	AT3G55605.1	mitochondrial glycoprotein, putative, expressed	0.333844	3.38104	3.34022	5e-05
LOC_Os03g10310	AT3G47700.1	expressed protein	0.0630622	0.638114	3.33897	0.0051
LOC_Os07g06830	AT5G06570.1	gibberellin receptor GID1L2, putative, expressed	7.99764	80.8791	3.33812	5e-05
LOC_Os01g20980	AT4G02330.1	pectinesterase, putative, expressed	0.11294	1.14109	3.33678	0.0001
LOC_Os08g44150	AT2G24170.1	transmembrane 9 superfamily member, putative, expressed	4.59298	47.8992	3.33675	1.33933e-26
LOC_Os02g48190	AT2G33570.1	expressed protein	0.596178	6.0183	3.33554	5e-05
LOC_Os03g42440	AT2G15000.4	expressed protein	0.135816	1.36728	3.33158	0.0051
LOC_Os05g02140	AT2G25430.1	clathrin assembly protein, putative, expressed	1.75675	17.6154	3.32586	5e-05
LOC_Os07g11970	AT5G25140.1	cytochrome P450, putative, expressed	0.0744388	0.745401	3.32389	0.00545
LOC_Os02g48860	AT5G10770.1	aspartic proteinase nepenthesin-2 precursor, putative, expressed	0.817008	8.17925	3.32355	5e-05
LOC_Os05g22990	AT1G30240.2	expressed protein	0.112046	1.1216	3.32339	5e-05
LOC_Os01g16910	AT3G20000.1	outer mitochondrial membrane porin, putative, expressed	0.359444	3.58989	3.3201	5e-05
LOC_Os08g02360	AT4G27490.1	exosome complex exonuclease, putative, expressed	0.0508312	0.50721	3.3188	0.00615
LOC_Os08g04250	AT5G48540.1	cysteine-rich repeat secretory protein 55 precursor, putative, expressed	0.171771	1.71286	3.31785	5e-05
LOC_Os03g58890	AT3G28480.1	oxidoreductase, putative, expressed	0.36891	3.67678	3.3171	5e-05
LOC_Os06g40070	AT5G17000.1	NADP-dependent oxidoreductase, putative, expressed	0.0486614	0.48372	3.31332	0.00615
LOC_Os03g58800	AT5G40010.1	ATPase, putative, expressed	0.0582213	0.578676	3.31314	0.0012
LOC_Os04g05050	AT4G13710.1	pectate lyase precursor, putative, expressed	0.0425398	0.422796	3.31307	0.01335
LOC_Os05g19910	AT3G62160.1	transferase family protein, putative, expressed	0.268655	2.66605	3.31088	5e-05
LOC_Os04g46300	AT3G07040.1	disease resistance protein RPM1, putative, expressed	5.74123	47.0283	3.31035	7.59686e-26
LOC_Os05g37190	AT3G20880.1	ZOS5-08 - C2H2 zinc finger protein, expressed	0.51265	5.0765	3.30779	5e-05
LOC_Os06g05320	AT3G29680.1	transferase family protein, putative, expressed	0.150621	1.48449	3.30098	0.00015
LOC_Os03g05920	AT4G38540.1	expressed protein	0.849401	8.36107	3.29917	5e-05
LOC_Os02g53410	AT2G31945.1	expressed protein	2.74642	27.0062	3.29767	5e-05
LOC_Os01g53570	AT3G18440.1	aluminum-activated malate transporter, putative, expressed	0.926438	9.09866	3.29589	5e-05
LOC_Os06g17020	AT1G73880.1	anthocyanin 3-O-beta-glucosyltransferase, putative, expressed	0.27314	2.68172	3.29545	5e-05
LOC_Os08g30740	AT3G47730.1	ABC transporter, ATP-binding protein, putative, expressed	1.69894	16.6409	3.29202	5e-05
LOC_Os03g52390	AT1G72060.1	PIII1 - Proteinase inhibitor II family protein precursor, expressed	1.67655	16.3929	3.28951	5e-05
LOC_Os04g30010	AT1G21270.1	OsWAK45 - OsWAK receptor-like protein kinase, expressed	0.151439	1.47969	3.28849	5e-05
LOC_Os04g58190	AT5G66940.1	dof zinc finger domain containing protein, putative, expressed	0.532575	5.20268	3.2882	5e-05
LOC_Os03g05750	AT2G36950.1	heavy-metal-associated domain-containing protein, putative, expressed	0.719585	7.01516	3.28524	5e-05
LOC_Os05g46240	AT2G26070.1	green ripe-like, putative, expressed	0.642085	6.25224	3.28354	5e-05
LOC_Os09g30250	AT2G04160.1	OsSub58 - Putative Subtilisin homologue, expressed	0.0717381	0.697059	3.28047	0.0002
LOC_Os10g40950	AT3G18830.1	polyol transporter 5, putative, expressed	0.463068	4.49717	3.27972	5e-05
LOC_Os03g58380	AT3G43600.1	aldehyde oxidase 2, putative, expressed	0.122163	1.18571	3.27887	0.00615
LOC_Os05g21180	AT3G54020.1	phosphatidic acid phosphatase-related, putative, expressed	2.70008	26.1934	3.27813	5e-05
LOC_Os09g29940	AT5G15740.1	auxin-independent growth promoter protein, putative, expressed	1.33556	12.9467	3.27707	5e-05
LOC_Os03g10950	AT4G33920.1	protein phosphatase 2C, putative, expressed	0.909424	8.80105	3.27465	5e-05
LOC_Os11g04070	AT2G40010.1	60S acidic ribosomal protein P0, putative, expressed	0.221419	2.13926	3.27226	5e-05
LOC_Os03g58764	AT4G22660.1	OsFBDUF18 - F-box and DUF domain containing protein, expressed	31.0026	326.585	3.27164	6.4552e-172
LOC_Os07g14740	AT2G35460.1	harpin-induced protein 1 domain containing protein, expressed	3.37697	32.512	3.26717	5e-05
LOC_Os12g41710	AT1G16670.1	Protein kinase domain containing protein, expressed	0.516176	4.95225	3.26215	5e-05
LOC_Os01g27380	AT3G62760.1	glutathione S-transferase, putative, expressed	6.88947	67.9297	3.255	3.44332e-36
LOC_Os02g10830	AT5G56760.1	serine acetyltransferase protein, putative, expressed	0.0792935	0.756683	3.25442	0.00615
LOC_Os06g11150	AT2G15760.1	DUF1645 domain containing protein, putative, expressed	0.929863	8.87261	3.25427	5e-05
LOC_Os04g44750	AT2G20780.1	transporter family protein, putative, expressed	0.571444	5.44657	3.25266	5e-05
LOC_Os07g03200	AT1G13590.1	phytosulfokines precursor, putative, expressed	43.2309	411.738	3.25159	5e-05
LOC_Os06g22070	AT5G02050.1	mitochondrial glycoprotein, putative, expressed	0.548769	5.21796	3.24922	5e-05
LOC_Os11g46970	AT5G46330.1	receptor-like protein kinase 5 precursor, putative, expressed	0.165853	1.57329	3.24581	5e-05
LOC_Os01g22370	AT1G05260.1	peroxidase precursor, putative, expressed	2.31098	21.8941	3.24396	5e-05
LOC_Os03g06980	AT3G07030.1	nucleic acid binding protein, putative, expressed	0.418172	3.95808	3.24264	5e-05
LOC_Os06g34960	AT4G23130.2	TKL_IRAK_DUF26.1 - DUF26 kinases have homology to DUF26 containing loci, expressed	0.0438301	0.413719	3.23866	0.00615
LOC_Os10g37660	AT4G24040.1	trehalase precursor, putative, expressed	0.597446	5.6346	3.23743	5e-05
LOC_Os02g12350	AT4G38130.1	histone deacetylase, putative, expressed	0.107851	1.01272	3.23112	5e-05
LOC_Os04g52840	AT1G16670.1	tyrosine protein kinase domain containing protein, putative, expressed	1.46021	13.6936	3.22925	5e-05
LOC_Os03g51200	AT1G54690.1	Core histone H2A/H2B/H3/H4 domain containing protein, putative, expressed	0.338326	3.16702	3.22664	0.0009
LOC_Os11g47840	AT2G29050.1	OsRhmbd18 - Putative Rhomboid homologue, expressed	0.409098	3.823	3.22419	5e-05
LOC_Os03g59160	AT4G26310.1	elongation factor P, putative, expressed	0.138636	1.28871	3.21655	0.0063
LOC_Os02g02120	AT1G21230.1	OsWAK11 - OsWAK receptor-like protein kinase, expressed	0.787704	7.31988	3.21609	5e-05
LOC_Os01g41780	AT2G34930.1	expressed protein	0.0925948	0.856528	3.2095	5e-05
LOC_Os09g27830	AT1G04980.1	OsPDIL2-3 protein disulfide isomerase PDIL2-3, expressed	1.82256	16.8013	3.20453	5e-05
LOC_Os06g05550	AT3G16370.1	GDSL-like lipase/acylhydrolase, putative, expressed	0.0758748	0.699325	3.20427	0.0066
LOC_Os05g49100	AT4G18170.1	WRKY49, expressed	0.107109	0.983638	3.19904	0.00045
LOC_Os02g50600	AT1G70090.1	glycosyl transferase 8 domain containing protein, putative, expressed	3.59296	32.9583	3.1974	5e-05
LOC_Os02g52930	AT1G21890.1	integral membrane protein DUF6 containing protein, expressed	0.146903	1.34352	3.19308	0.00015
LOC_Os03g46600	AT3G50690.1	acidic leucine-rich nuclear phosphoprotein 32-related protein 2, putative, expressed	0.176535	1.6085	3.18769	0.00015
LOC_Os06g07887	AT5G19670.1	exostosin family protein, putative, expressed	0.050431	0.456341	3.17773	0.00615
LOC_Os06g11060	AT1G20430.1	expressed protein	0.2194	1.98181	3.17518	0.0063
LOC_Os06g36270	AT5G25930.1	receptor-like protein kinase 5 precursor, putative, expressed	1.93945	17.4839	3.17231	5e-05
LOC_Os11g44415	AT5G47850.1	expressed protein	0.186889	1.68464	3.17219	0.00615
LOC_Os07g29750	AT2G36870.1	glycosyl hydrolases family 16, putative, expressed	0.25167	2.26596	3.17052	5e-05
LOC_Os02g57940	AT1G80960.1	OsFBX74 - F-box domain containing protein, expressed	0.106771	0.961186	3.1703	5e-05
LOC_Os08g01830	AT5G47850.1	TKL_IRAK_CR4L.6 - The CR4L subfamily has homology with Crinkly4, expressed	0.0634433	0.569385	3.16587	0.0009
LOC_Os06g16290	AT5G08180.2	ribosomal protein L7Ae, putative, expressed	1.11616	10.0152	3.16558	5e-05
LOC_Os12g25090	AT2G38870.1	expressed protein	0.316411	2.8378	3.1649	0.0017
LOC_Os04g58860	AT3G44220.1	harpin-induced protein 1 domain containing protein, expressed	0.418726	3.75452	3.16455	5e-05
LOC_Os03g32040	AT4G02860.1	phenazine biosynthesis protein, putative, expressed	0.231828	2.07839	3.16434	5e-05
LOC_Os05g31620	AT1G24620.1	OsCML15 - Calmodulin-related calcium sensor protein, expressed	0.603587	5.39168	3.1591	5e-05
LOC_Os01g55240	AT1G30040.1	gibberellin 2-beta-dioxygenase, putative, expressed	0.641146	5.72607	3.15882	5e-05
LOC_Os09g23820	AT5G38450.1	cytochrome P450 72A1, putative, expressed	1.18548	10.5508	3.15381	5e-05
LOC_Os07g35680	AT4G23160.1	TKL_IRAK_DUF26-lc22 - DUF26 kinases have homology to DUF26 containing loci, expressed	0.943312	8.38257	3.15158	5e-05
LOC_Os03g52720	AT2G14110.1	magnesium-dependent phosphatase 1, putative, expressed	1.44643	12.8015	3.14574	5e-05
LOC_Os02g36210	AT4G02780.1	ent-kaurene synthase, chloroplast precursor, putative, expressed	7.26591	64.2665	3.14485	5e-05
LOC_Os02g55970	AT5G35200.1	ANTH, putative, expressed	0.729129	6.44167	3.14319	5e-05
LOC_Os06g14400	AT5G59530.1	1-aminocyclopropane-1-carboxylate oxidase homolog 4, putative, expressed	0.305293	2.69423	3.14161	5e-05
LOC_Os01g02900	AT3G18170.1	glycosyltransferase, putative, expressed	3.21915	28.3933	3.1408	5e-05
LOC_Os09g31031	AT2G36170.1	ubiquitin family protein, putative, expressed	1.31151	11.5562	3.13936	5e-05
LOC_Os11g37080	AT3G03920.1	h/ACA ribonucleoprotein complex subunit 1-like protein 1, putative, expressed	0.810531	7.14076	3.13914	5e-05
LOC_Os05g46610	AT5G26660.1	myb-like DNA-binding domain containing protein, putative, expressed	0.237934	2.09213	3.13634	5e-05
LOC_Os11g07930	AT4G23430.2	oxidoreductase, short chain dehydrogenase/reductase family domain containing family, expressed	15.304	134.377	3.1343	5e-05
LOC_Os11g44310	AT5G62570.1	calmodulin binding protein, putative, expressed	0.295968	2.59089	3.12994	5e-05
LOC_Os08g26850	AT3G50150.1	plant protein of unknown function domain containing protein, expressed	0.783109	6.84837	3.12848	5e-05
LOC_Os04g53994	AT4G21390.1	kinase, putative, expressed	0.265782	2.32425	3.12845	5e-05
LOC_Os04g29090	AT2G46740.1	FAD-binding and arabino-lactone oxidase domains containing protein, putative, expressed	0.127793	1.11747	3.12835	0.0002
LOC_Os04g15580	AT1G11330.1	serine/threonine-protein kinase receptor precursor, putative, expressed	0.945243	8.25189	3.12597	5e-05
LOC_Os04g08550	AT1G59960.1	oxidoreductase, aldo/keto reductase family protein, putative, expressed	2.57826	22.4907	3.12486	5e-05
LOC_Os05g09020	AT5G26170.1	WRKY67, expressed	5.98425	52.0578	3.12087	5e-05
LOC_Os06g04900	AT5G61520.1	transporter family protein, putative, expressed	0.431268	3.74047	3.11656	5e-05
LOC_Os10g37100	AT1G64940.1	cytochrome P450, putative, expressed	0.076267	0.660058	3.11346	0.0073
LOC_Os05g37530	AT2G15440.1	expressed protein	0.202107	1.74831	3.11278	0.00845
LOC_Os05g04740	AT1G09530.1	helix-loop-helix DNA-binding domain containing protein, expressed	0.112027	0.969035	3.1127	0.0002
LOC_Os12g03730	AT3G56930.1	zinc finger DHHC domain-containing protein, putative, expressed	0.0728666	0.629916	3.11183	0.0009
LOC_Os01g09010	AT3G62160.1	transferase family protein, putative, expressed	5.32343	45.8679	3.10706	5e-05
LOC_Os06g39750	AT2G26640.1	3-ketoacyl-CoA synthase, putative, expressed	1.24471	10.7176	3.1061	5e-05
LOC_Os04g45970	AT5G07440.2	glutamate dehydrogenase protein, putative, expressed	4.05837	34.9012	3.10431	5e-05
LOC_Os03g08920	AT3G05200.1	Zinc finger, C3HC4 type domain containing protein, expressed	0.156127	1.33796	3.09924	5e-05
LOC_Os01g58510	AT5G45490.1	NB-ARC domain containing protein, expressed	0.138665	1.18799	3.09885	0.00055
LOC_Os04g41960	AT5G16970.1	NADP-dependent oxidoreductase, putative, expressed	8.68989	74.352	3.09696	5e-05
LOC_Os02g02730	AT1G76250.1	expressed protein	0.447767	3.82316	3.09395	5e-05
LOC_Os02g40200	AT3G47570.1	receptor-like protein kinase precursor, putative, expressed	0.219008	1.86536	3.09039	5e-05
LOC_Os01g04540	AT1G18390.2	serine/threonine-protein kinase At1g18390 precursor, putative, expressed	0.0765385	0.651258	3.08897	0.0009
LOC_Os01g53470	AT2G46150.1	harpin-induced protein 1 domain containing protein, expressed	0.0604364	0.514237	3.08894	0.0074
LOC_Os04g38950	AT1G25220.1	class I glutamine amidotransferase, putative, expressed	13.7939	117.247	3.08744	5e-05
LOC_Os04g35520	AT4G08390.1	OsAPx7 - Stromal Ascorbate Peroxidase encoding gene 5,8, expressed	1.68327	14.2863	3.0853	5e-05
LOC_Os03g08710	AT5G64816.1	THION26 - Plant thionin family protein precursor, expressed	1.64881	13.9408	3.07981	5e-05
LOC_Os03g04370	AT2G17705.1	protein-methionine-S-oxide reductase, putative, expressed	3.21271	27.1572	3.07947	5e-05
LOC_Os11g31950	AT3G48860.2	expressed protein	0.957697	8.08386	3.0774	5e-05
LOC_Os06g35470	AT2G42710.1	L1P family of ribosomal proteins domain containing protein, expressed	0.243249	2.05038	3.07539	5e-05
LOC_Os04g29770	AT1G21240.1	wall-associated receptor kinase-like 3 precursor, putative, expressed	0.319297	2.68383	3.07132	5e-05
LOC_Os10g32550	AT3G23990.1	T-complex protein, putative, expressed	1.35431	11.3787	3.07071	5e-05
LOC_Os02g32490	AT5G36880.2	AMP-binding enzyme, putative, expressed	0.761109	6.39369	3.07047	5e-05
LOC_Os08g34720	AT1G17745.1	D-3-phosphoglycerate dehydrogenase, chloroplast precursor, putative, expressed	16.2237	136.226	3.06983	5e-05
LOC_Os10g37760	AT5G07250.1	OsRhmbd17 - Putative Rhomboid homologue, expressed	0.635689	5.32918	3.06752	5e-05
LOC_Os04g12980	AT2G43820.1	UDP-glucoronosyl/UDP-glucosyl transferase, putative, expressed	4.35412	36.4355	3.06489	5e-05
LOC_Os09g24520	AT5G15300.1	pentatricopeptide, putative, expressed	16.0754	161.115	3.06486	3.44345e-79
LOC_Os02g13380	AT5G25940.1	early nodulin 93 ENOD93 protein, putative, expressed	27.1704	226.862	3.06171	5e-05
LOC_Os01g02170	AT1G18850.1	expressed protein	0.0881009	0.731349	3.05333	5e-05
LOC_Os07g35810	AT4G23180.1	TKL_IRAK_DUF26-ld.6 - DUF26 kinases have homology to DUF26 containing loci, expressed	0.237133	1.96319	3.04943	5e-05
LOC_Os07g35750	AT4G05200.1	TKL_IRAK_DUF26-ld.3 - DUF26 kinases have homology to DUF26 containing loci, expressed	8.03772	67.9297	3.04859	3.35975e-34
LOC_Os02g09960	AT2G33580.1	LYK8, putative, expressed	3.29263	27.2022	3.04641	5e-05
LOC_Os08g29570	AT1G15520.1	pleiotropic drug resistance protein 3, putative, expressed	2.54554	21.015	3.04538	5e-05
LOC_Os03g18740	AT3G51680.1	oxidoreductase, short chain dehydrogenase/reductase family, putative, expressed	11.6156	95.7067	3.04255	5e-05
LOC_Os06g40030	AT2G19130.1	S-locus-like receptor protein kinase, putative, expressed	0.219398	1.8064	3.04149	5e-05
LOC_Os01g64110	AT5G24090.1	glycosyl hydrolase, putative, expressed	0.687292	5.63697	3.03593	5e-05
LOC_Os03g63400	AT1G17880.1	transcription factor BTF3, putative, expressed	2.86089	23.4437	3.03467	5e-05
LOC_Os02g37280	AT3G20180.1	heavy metal transport/detoxification protein, putative, expressed	3.41511	27.978	3.03429	5e-05
LOC_Os01g29870	AT5G46540.1	multidrug resistance protein 9, putative, expressed	0.0970242	0.794689	3.03397	0.0074
LOC_Os01g38359	AT5G48570.1	peptidyl-prolyl cis-trans isomerase, FKBP-type, putative, expressed	0.679498	5.5653	3.03392	5e-05
LOC_Os03g10320	AT5G67620.1	expressed protein	0.264439	2.16425	3.03287	5e-05
LOC_Os03g62230	AT1G34370.1	ZOS3-24 - C2H2 zinc finger protein, expressed	0.241513	1.97564	3.03215	5e-05
LOC_Os01g18170	AT1G02335.1	Cupin domain containing protein, expressed	0.18396	1.50415	3.03148	0.0002
LOC_Os06g04280	AT2G45300.1	3-phosphoshikimate 1-carboxyvinyltransferase, chloroplast precursor, putative, expressed	5.57376	45.5668	3.03126	5e-05
LOC_Os11g37090	AT5G56510.1	pumilio-family RNA binding repeat domain containing protein, expressed	0.0556879	0.454669	3.02938	0.0002
LOC_Os04g44550	AT5G23395.1	CHCH domain containing protein, expressed	1.24596	10.1719	3.02926	5e-05
LOC_Os01g43650	AT4G18170.1	WRKY11, expressed	0.673783	5.48473	3.02506	5e-05
LOC_Os01g72600	AT1G08315.1	spotted leaf 11, putative, expressed	0.224724	1.82842	3.02437	0.00025
LOC_Os07g09670	AT5G62620.1	galactosyltransferase family protein, putative, expressed	0.833737	6.78274	3.0242	5e-05
LOC_Os11g29290	AT3G48520.1	cytochrome P450, putative, expressed	2.15796	17.5209	3.02134	5e-05
LOC_Os12g16520	AT1G21270.1	wall-associated receptor kinase 3 precursor, putative, expressed	0.157503	1.27478	3.0168	5e-05
LOC_Os07g09190	AT4G15560.1	transketolase, putative, expressed	7.59675	61.4814	3.0167	5e-05
LOC_Os01g70200	AT1G27440.1	exostosin family domain containing protein, expressed	1.5988	12.8686	3.0088	5e-05
LOC_Os01g66830	AT3G09410.1	pectinacetylesterase domain containing protein, expressed	0.627767	5.04879	3.00764	5e-05
LOC_Os02g33330	AT5G06270.1	expressed protein	8.03194	64.5197	3.00592	5e-05
LOC_Os04g35140	AT5G67360.1	OsSub41 - Putative Subtilisin homologue, expressed	0.758457	6.09067	3.00546	5e-05
LOC_Os02g50060	AT1G18210.1	OsCML20 - Calmodulin-related calcium sensor protein, expressed	0.125339	1.00577	3.00439	0.0076
LOC_Os01g27480	AT3G62760.1	glutathione S-transferase, putative, expressed	0.756766	6.06539	3.00268	5e-05
LOC_Os05g10620	AT4G29230.1	no apical meristem protein, putative, expressed	0.18631	1.49022	2.99975	5e-05
LOC_Os12g43640	AT1G09970.1	receptor-like protein kinase HAIKU2 precursor, putative, expressed	2.80962	22.4595	2.99888	5e-05
LOC_Os01g74040	AT2G39720.1	zinc finger, RING-type, putative, expressed	0.277144	2.21124	2.99615	5e-05
LOC_Os03g05520	AT1G04340.1	nicotiana lesion-inducing like, putative, expressed	0.532396	4.23826	2.9929	5e-05
LOC_Os11g45930	AT1G58410.1	NBS-LRR type disease resistance protein, putative, expressed	0.164178	1.30504	2.99076	5e-05
LOC_Os03g58900	AT5G62620.1	galactosyltransferase family protein, putative, expressed	0.177571	1.41068	2.98993	5e-05
LOC_Os03g29410	AT2G05940.1	tyrosine protein kinase domain containing protein, putative, expressed	0.359245	2.85164	2.98875	5e-05
LOC_Os02g54720	AT5G57710.1	expressed protein	0.0593031	0.470211	2.98713	0.00175
LOC_Os01g67630	AT3G54140.1	peptide transporter PTR2, putative, expressed	4.55181	35.9751	2.98249	5e-05
LOC_Os06g50950	AT5G55050.1	GDSL-like lipase/acylhydrolase, putative, expressed	2.86184	22.6171	2.9824	5e-05
LOC_Os02g36770	AT1G26810.1	galactosyltransferase family protein, putative, expressed	0.288896	2.28088	2.98097	5e-05
LOC_Os07g03870	AT2G37710.1	receptor like protein kinase, putative, expressed	0.505319	3.98588	2.97963	5e-05
LOC_Os01g47580	AT3G02600.1	lipid phosphatase protein, putative, expressed	0.810421	6.38038	2.9769	5e-05
LOC_Os09g21180	AT3G01470.1	homeobox associated leucine zipper, putative, expressed	0.82004	6.44803	2.97509	5e-05
LOC_Os01g70525	AT5G06060.1	tropinone reductase, putative, expressed	0.189702	1.49067	2.97415	0.01055
LOC_Os04g38620	AT1G18800.1	NAP domain containing protein, putative, expressed	0.691228	5.42017	2.9711	5e-05
LOC_Os01g57770	AT5G10300.1	OsPOP4 - Putative Prolyl Oligopeptidase homologue, expressed	0.258568	2.02638	2.97029	5e-05
LOC_Os08g34130	AT1G15870.1	mitochondrial glycoprotein, putative, expressed	0.11018	0.862502	2.96867	0.0086
LOC_Os03g20949	AT5G04930.1	phospholipid-transporting ATPase, putative, expressed	0.869078	6.80053	2.96809	5e-05
LOC_Os01g36350	AT3G48300.1	cytochrome P450, putative, expressed	0.667427	5.21677	2.96647	5e-05
LOC_Os03g27990	AT3G14350.1	STRUBBELIG-RECEPTOR FAMILY 7 precursor, putative, expressed	1.00074	7.8068	2.96366	5e-05
LOC_Os02g53790	AT5G26667.1	adenylate kinase, putative, expressed	3.0246	23.559	2.96146	5e-05
LOC_Os04g39300	AT4G05030.1	heavy metal transport/detoxification protein, putative, expressed	6.88947	54.8663	2.95986	1.87712e-27
LOC_Os04g01320	AT2G19130.1	serine/threonine-protein kinase receptor precursor, putative, expressed	0.106057	0.823323	2.95661	5e-05
LOC_Os10g41420	AT1G04260.1	expressed protein	0.711072	5.51365	2.95494	5e-05
LOC_Os08g29660	AT4G23810.1	WRKY69, expressed	0.865514	6.70864	2.95439	5e-05
LOC_Os01g02560	AT1G70250.1	Ser/Thr receptor-like kinase, putative, expressed	0.115944	0.898294	2.95375	5e-05
LOC_Os06g50420	AT5G26330.1	plastocyanin-like domain containing protein, putative, expressed	0.123255	0.954568	2.9532	0.0086
LOC_Os05g27730	AT2G38470.1	WRKY53, expressed	12.1781	94.2283	2.95188	5e-05
LOC_Os01g68790	AT3G23830.2	RNA recognition motif containing protein, putative, expressed	2.98936	23.1174	2.95107	5e-05
LOC_Os03g61360	AT4G02340.1	hydrolase, alpha/beta fold family domain containing protein, expressed	0.978526	7.55592	2.94892	5e-05
LOC_Os03g08900	AT5G65380.1	MATE efflux family protein, putative, expressed	7.67124	59.0051	2.94331	5e-05
LOC_Os03g18910	AT4G16120.1	COBRA-like protein 7 precursor, putative, expressed	0.63337	4.8367	2.9329	5e-05
LOC_Os03g27080	AT5G09410.3	calmodulin-binding transcription activator 2, putative, expressed	3.44218	26.2532	2.9311	5e-05
LOC_Os01g61760	AT2G37080.1	myosin heavy chain-related, putative, expressed	0.0841041	0.640294	2.92849	0.0002
LOC_Os01g74152	AT5G59480.1	haloacid dehalogenase-like hydrolase family protein, putative, expressed	0.0706143	0.537559	2.92839	0.0086
LOC_Os01g16030	AT1G10630.1	ADP-ribosylation factor, putative, expressed	0.243065	1.85012	2.9282	5e-05
LOC_Os06g45890	AT2G02060.1	MYB family transcription factor, putative, expressed	0.407003	3.09439	2.92654	5e-05
LOC_Os04g41040	AT3G22320.1	DNA-directed RNA polymerases I, II, and III subunit RPABC1, putative, expressed	1.65022	12.5376	2.92554	5e-05
LOC_Os04g47360	AT1G76140.1	OsPOP9 - Putative Prolyl Oligopeptidase homologue, expressed	0.913393	6.93579	2.92475	5e-05
LOC_Os06g12150	AT2G21940.4	shikimate kinase, putative, expressed	2.93094	22.2369	2.92352	5e-05
LOC_Os07g44640	AT3G12270.1	ZOS7-13 - C2H2 zinc finger protein, expressed	0.125429	0.950324	2.92154	5e-05
LOC_Os03g19370	AT1G75390.1	CPuORF4 - conserved peptide uORF-containing transcript, expressed	0.0755581	0.570921	2.91763	0.0055
LOC_Os04g50790	AT4G17720.1	RNA recognition motif, putative, expressed	0.506879	3.82836	2.91701	5e-05
LOC_Os06g50300	AT4G24190.2	heat shock protein, putative, expressed	10.7018	80.7712	2.91599	5e-05
LOC_Os04g49950	AT2G43260.1	OsFBX150 - F-box domain containing protein, expressed	2.02848	15.2881	2.91394	5e-05
LOC_Os06g37020	AT2G26110.1	expressed protein	0.411935	3.10018	2.91186	5e-05
LOC_Os02g07750	AT3G12740.1	cell cycle control protein, putative, expressed	3.35524	25.2467	2.91161	5e-05
LOC_Os06g11450	AT3G05200.1	zinc finger, C3HC4 type domain containing protein, expressed	1.15966	8.72235	2.91101	5e-05
LOC_Os01g66130	AT2G23140.1	armadillo/beta-catenin repeat family protein, putative, expressed	0.454259	3.41177	2.90893	5e-05
LOC_Os09g23084	AT2G32990.1	endoglucanase, putative, expressed	1.55384	11.6523	2.9067	5e-05
LOC_Os07g03860	AT3G53810.1	lectin-like receptor kinase 7, putative, expressed	0.387938	2.90663	2.90545	5e-05
LOC_Os05g47650	AT1G68840.2	B3 DNA binding domain containing protein, expressed	0.10984	0.821094	2.90215	0.0021
LOC_Os04g24220	AT1G21230.1	OsWAK32 - OsWAK receptor-like protein kinase, expressed	0.762402	5.69763	2.90174	5e-05
LOC_Os06g38950	AT3G47740.1	ABC transporter, ATP-binding protein, putative, expressed	0.0980295	0.732035	2.90063	5e-05
LOC_Os01g02290	AT1G66980.1	Ser/Thr receptor-like kinase, putative, expressed	0.0673093	0.502014	2.89885	0.0005
LOC_Os02g05950	AT1G72300.1	phytosulfokine receptor precursor, putative, expressed	0.111522	0.830753	2.89709	5e-05
LOC_Os12g25630	AT3G01910.1	sulfite oxidase, putative, expressed	0.174796	1.29778	2.8923	5e-05
LOC_Os09g27010	AT2G05940.1	tyrosine protein kinase domain containing protein, putative, expressed	0.20417	1.51443	2.89093	5e-05
LOC_Os03g58750	AT1G69910.1	protein kinase domain containing protein, expressed	0.997397	7.38817	2.88898	5e-05
LOC_Os03g58740	AT3G28630.1	expressed protein	0.807336	5.97859	2.88857	5e-05
LOC_Os11g46950	AT1G21270.1	wall-associated receptor kinase-like 18 precursor, putative, expressed	0.126274	0.935083	2.88854	5e-05
LOC_Os04g57200	AT1G01490.1	heavy metal transport/detoxification protein, putative, expressed	6.44656	47.6401	2.88557	5e-05
LOC_Os06g12250	AT1G14290.1	sphingolipid C4-hydroxylase SUR2, putative, expressed	1.42646	10.5413	2.88554	5e-05
LOC_Os04g54200	AT4G28130.1	diacylglycerol kinase, putative, expressed	1.74618	12.8364	2.87797	5e-05
LOC_Os10g38489	AT1G10360.1	glutathione S-transferase GSTU6, putative, expressed	3.55851	26.1169	2.87564	5e-05
LOC_Os01g73170	AT1G71695.1	peroxidase precursor, putative, expressed	23.0581	169.155	2.875	5e-05
LOC_Os05g40770	AT1G79620.1	leucine-rich repeat family protein, putative, expressed	0.557045	4.07469	2.87082	5e-05
LOC_Os09g29200	AT3G09270.1	glutathione S-transferase, putative, expressed	25.3533	184.977	2.8671	5e-05
LOC_Os01g27210	AT3G62760.1	glutathione S-transferase, putative, expressed	30.0661	219.293	2.86665	5e-05
LOC_Os10g02300	AT1G14870.1	uncharacterized Cys-rich domain containing protein, putative, expressed	1.2982	9.45314	2.86428	5e-05
LOC_Os07g35004	AT4G05200.1	TKL_IRAK_DUF26-la.4 - DUF26 kinases have homology to DUF26 containing loci, expressed	0.530549	3.8605	2.86323	5e-05
LOC_Os03g22880	AT1G56110.1	nucleolar protein 5A, putative, expressed	2.20141	15.9904	2.86071	5e-05
LOC_Os11g06290	AT3G14470.1	expressed protein	0.267503	1.94275	2.86047	5e-05
LOC_Os06g08170	AT2G13100.1	transporter, major facilitator family, putative, expressed	0.320021	2.31947	2.85756	5e-05
LOC_Os02g42210	AT4G36680.1	membrane-associated salt-inducible protein like, putative, expressed	0.910955	6.59704	2.85637	5e-05
LOC_Os05g47700	AT3G18280.1	LTPL152 - Protease inhibitor/seed storage/LTP family protein precursor, expressed	0.227881	1.65018	2.85627	0.0089
LOC_Os02g56300	AT4G36480.1	aminotransferase, classes I and II, domain containing protein, expressed	0.977589	7.06992	2.85439	5e-05
LOC_Os11g44940	AT3G62580.1	seed maturation protein PM27, putative, expressed	1.91	13.8018	2.85321	5e-05
LOC_Os01g70170	AT5G13420.1	transaldolase, putative, expressed	9.59173	69.0433	2.84764	5e-05
LOC_Os07g35310	AT4G05200.1	TKL_IRAK_DUF26-lc.12 - DUF26 kinases have homology to DUF26 containing loci, expressed	0.0796785	0.572811	2.8458	0.00015
LOC_Os02g09250	AT3G26230.1	cytochrome P450 71D10, putative, expressed	1.71607	12.328	2.84477	5e-05
LOC_Os07g04220	AT2G16250.1	wound and phytochrome signaling involved receptor like kinase, putative, expressed	0.197291	1.41677	2.84422	5e-05
LOC_Os07g42040	AT2G37820.1	DC1 domain-containing protein, putative, expressed	0.110071	0.787503	2.83885	0.0088
LOC_Os04g41300	AT3G01800.1	ribosome recycling factor, putative, expressed	0.252757	1.8059	2.8369	5e-05
LOC_Os06g11860	AT1G78080.1	ethylene-responsive transcription factor, putative, expressed	1.62572	11.5953	2.83439	5e-05
LOC_Os07g34006	AT1G61800.1	transporter family protein, putative, expressed	0.513644	3.6556	2.83127	5e-05
LOC_Os03g01530	AT5G23860.1	tubulin/FtsZ domain containing protein, putative, expressed	1.42432	10.1365	2.83121	5e-05
LOC_Os05g26660	AT4G21490.1	NADH-ubiquinone oxidoreductase, mitochondrial precursor, putative, expressed	0.208066	1.47771	2.82825	5e-05
LOC_Os01g32780	AT1G68300.1	universal stress protein domain containing protein, putative, expressed	3.79704	26.9515	2.82742	5e-05
LOC_Os04g40440	AT2G15080.2	expressed protein	8.03772	59.2208	2.82665	6.47138e-29
LOC_Os07g36570	AT4G21390.1	KI domain interacting kinase 1, putative, expressed	1.62052	11.4906	2.82592	5e-05
LOC_Os09g30490	AT2G44310.1	EF hand family protein, expressed	1.54117	10.9224	2.82519	5e-05
LOC_Os12g06560	AT5G09840.1	expressed protein	8.03772	59.2208	2.82253	1.41813e-27
LOC_Os05g09480	AT3G16500.1	OsIAA16 - Auxin-responsive Aux/IAA gene family member, expressed	0.199546	1.40962	2.82052	5e-05
LOC_Os09g03939	AT1G17840.1	white-brown complex homolog protein 11, putative, expressed	0.475204	3.34426	2.81507	5e-05
LOC_Os02g05960	AT1G72300.1	phytosulfokine receptor precursor, putative, expressed	0.372835	2.61605	2.81078	5e-05
LOC_Os10g42230	AT2G33620.3	AT hook motif domain containing protein, expressed	0.217952	1.52824	2.80979	5e-05
LOC_Os07g26740	AT3G23390.1	60S ribosomal protein L44, putative, expressed	3.96673	27.7907	2.80858	5e-05
LOC_Os01g08780	AT1G71710.1	endonuclease/exonuclease/phosphatase family domain containing protein, expressed	0.41768	2.92589	2.8084	5e-05
LOC_Os11g31640	AT5G23670.2	serine palmitoyltransferase 2, putative, expressed	5.50361	38.4934	2.80616	5e-05
LOC_Os02g51890	AT1G22330.1	RNA recognition motif containing protein, putative, expressed	0.159624	1.11526	2.80463	5e-05
LOC_Os03g19580	AT3G62370.1	expressed protein	2.63114	18.346	2.8017	5e-05
LOC_Os04g55150	AT2G12550.1	UBA/TS-N domain containing protein, expressed	0.902316	6.29049	2.80147	5e-05
LOC_Os03g14370	AT1G12420.1	ACT domain containing protein, expressed	1.39712	9.73177	2.80024	5e-05
LOC_Os09g39940	AT2G32300.1	plastocyanin-like domain containing protein, putative, expressed	17.8992	124.657	2.79999	5e-05
LOC_Os11g11340	AT3G56690.1	CIP111, putative, expressed	6.88947	47.8992	2.79888	3.69714e-23
LOC_Os02g28170	AT3G29670.1	transferase family protein, putative, expressed	0.27008	1.87697	2.79695	5e-05
LOC_Os09g31970	AT1G76490.1	3-hydroxy-3-methylglutaryl-coenzyme A reductase, putative, expressed	0.763244	5.30015	2.79582	5e-05
LOC_Os03g52380	AT1G72060.1	PIII5 - Proteinase inhibitor II family protein precursor, expressed	0.119982	0.832599	2.79481	0.01155
LOC_Os01g70770	AT3G62760.1	glutathione S-transferase, putative, expressed	8.73024	60.493	2.79267	5e-05
LOC_Os04g30240	AT1G21270.1	OsWAK60 - OsWAK receptor-like protein kinase, expressed	0.15989	1.10682	2.79126	5e-05
LOC_Os04g53810	AT1G61720.1	leucoanthocyanidin reductase, putative, expressed	15.8206	109.373	2.78938	5e-05
LOC_Os02g03280	AT5G47120.1	transmembrane BAX inhibitor motif-containing protein, putative, expressed	11.1412	76.9945	2.78885	5e-05
LOC_Os03g26990	AT4G39720.1	VQ domain containing protein, putative, expressed	0.506932	3.50296	2.78871	5e-05
LOC_Os06g03580	AT3G63530.2	zinc RING finger protein, putative, expressed	7.27227	50.1622	2.78612	5e-05
LOC_Os02g49140	AT2G22900.1	glycosyltransferase, putative, expressed	0.260377	1.79501	2.78532	5e-05
LOC_Os01g18584	AT1G62300.1	WRKY9, expressed	3.00064	20.683	2.78511	5e-05
LOC_Os01g67820	AT5G50380.1	exo70 exocyst complex subunit domain containing protein, expressed	0.22765	1.56536	2.78161	5e-05
LOC_Os06g19640	AT1G14620.1	39S ribosomal protein L46, mitochondrial precursor, putative, expressed	0.351283	2.41033	2.77853	5e-05
LOC_Os10g30860	AT4G14420.1	nicotiana lesion-inducing like, putative, expressed	1.22178	8.3756	2.77721	5e-05
LOC_Os07g02590	AT3G14470.1	expressed protein	0.518304	3.55282	2.77709	5e-05
LOC_Os06g48300	AT4G31750.1	protein phosphatase 2C, putative, expressed	0.606758	4.15848	2.77686	5e-05
LOC_Os01g61620	AT2G40120.1	protein kinase family protein, putative, expressed	0.198404	1.35791	2.77488	5e-05
LOC_Os03g19570	AT5G58040.1	fip1 motif family protein, expressed	0.128705	0.87985	2.77319	5e-05
LOC_Os12g41490	AT5G10530.1	cysteine-rich receptor-like protein kinase 8 precursor, putative, expressed	6.88947	45.2865	2.77311	1.86962e-22
LOC_Os04g41860	AT3G59680.1	expressed protein	0.322646	2.20555	2.77311	0.0001
LOC_Os06g28050	AT5G23240.1	expressed protein	0.392955	2.67983	2.76971	5e-05
LOC_Os06g01990	AT2G38740.1	phosphoglycolate phosphatase, plasmid, putative, expressed	1.4854	10.1254	2.76906	5e-05
LOC_Os03g29240	AT1G60420.1	PDI, putative, expressed	3.22775	21.8978	2.76218	5e-05
LOC_Os07g33620	AT5G36110.1	cytochrome P450 domain containing protein, expressed	0.141138	0.957265	2.76181	0.0004
LOC_Os07g09010	AT2G39210.1	nodulin, putative, expressed	0.756813	5.12411	2.75929	5e-05
LOC_Os02g37870	AT3G15460.1	Brix domain containing protein, putative, expressed	1.22122	8.26148	2.75807	5e-05
LOC_Os11g26850	AT4G13940.1	erythronate-4-phosphate dehydrogenase, putative, expressed	26.1476	176.776	2.75717	5e-05
LOC_Os02g50490	AT2G32990.1	endoglucanase, putative, expressed	2.17002	14.5988	2.75007	5e-05
LOC_Os04g31030	AT3G25070.1	nitrate-induced NOI protein, expressed	2.03722	13.6974	2.74923	5e-05
LOC_Os07g33690	AT3G14470.1	NBS-LRR type disease resistance protein Hom-F, putative, expressed	0.170591	1.14687	2.74909	5e-05
LOC_Os05g46350	AT1G72670.1	IQ calmodulin-binding motif domain containing protein, expressed	0.273554	1.83797	2.74822	5e-05
LOC_Os05g07940	AT1G80160.1	glyoxalase family protein, putative, expressed	0.777629	5.21026	2.7442	5e-05
LOC_Os02g37330	AT5G48290.1	heavy metal associated domain containing protein, expressed	2.48526	16.6359	2.74284	5e-05
LOC_Os11g09350	AT1G76980.2	expressed protein	0.700775	4.68556	2.7412	5e-05
LOC_Os01g52130	AT5G19600.1	sulfate transporter, putative, expressed	0.304221	2.03266	2.74018	5e-05
LOC_Os03g12110	AT3G25900.1	homocysteine S-methyltransferase protein, putative, expressed	0.597065	3.98516	2.73868	5e-05
LOC_Os11g39370	AT5G10290.1	BRASSINOSTEROID INSENSITIVE 1-associated receptor kinase 1 precursor, putative, expressed	7.61907	50.7773	2.7365	5e-05
LOC_Os10g32680	AT1G07040.1	expressed protein	2.84867	18.978	2.73597	5e-05
LOC_Os10g01060	AT2G45910.1	protein kinase family protein, putative, expressed	0.594943	3.95577	2.73314	5e-05
LOC_Os03g15250	AT2G37710.1	lectin-like receptor kinase, putative, expressed	0.0684551	0.455104	2.73296	5e-05
LOC_Os10g30540	AT3G53810.1	lectin-like receptor kinase, putative, expressed	0.313289	2.08185	2.7323	5e-05
LOC_Os03g50160	AT2G02850.1	plastocyanin-like domain containing protein, putative, expressed	3.10753	20.5918	2.72823	5e-05
LOC_Os09g38370	AT5G27430.1	signal peptidase complex subunit 3, putative, expressed	3.39219	22.4545	2.72671	5e-05
LOC_Os12g44010	AT2G16430.2	purple acid phosphatase precursor, putative, expressed	0.193674	1.28109	2.72567	5e-05
LOC_Os02g43130	AT3G51150.1	kinesin motor domain containing protein, expressed	0.208423	1.37478	2.72162	5e-05
LOC_Os06g35410	AT1G29200.2	growth regulator related protein, putative, expressed	0.57237	3.77335	2.72083	5e-05
LOC_Os06g12090	AT3G62560.1	miro, putative, expressed	0.42819	2.79344	2.70572	0.00015
LOC_Os09g29210	AT1G28220.1	purine permease, putative, expressed	22.0151	143.513	2.70462	5e-05
LOC_Os06g50180	AT2G21120.1	DUF803 domain containing, putative, expressed	0.223601	1.45239	2.69943	5e-05
LOC_Os12g25660	AT3G48520.1	cytochrome P450, putative, expressed	0.201625	1.30854	2.69821	0.00015
LOC_Os01g73160	AT4G25740.1	40S ribosomal protein S10, putative, expressed	1.42886	9.24866	2.69438	5e-05
LOC_Os06g37620	AT5G57035.1	protein kinase family protein, putative, expressed	0.935363	6.04789	2.69283	5e-05
LOC_Os02g17710	AT1G35710.1	receptor-like protein kinase 5 precursor, putative, expressed	0.160486	1.03757	2.69269	5e-05
LOC_Os07g10660	AT3G57490.1	ribosomal protein, putative, expressed	1.78083	11.5053	2.69168	5e-05
LOC_Os02g57590	AT4G25630.1	rRNA 2-O-methyltransferase fibrillarin 2, putative, expressed	1.97982	12.7893	2.69149	5e-05
LOC_Os09g31050	AT3G45880.1	cytosolic phospholipase A2 beta, putative, expressed	0.111278	0.71779	2.68939	0.003
LOC_Os06g18000	AT2G31880.1	protein kinase domain containing protein, expressed	8.17916	52.7513	2.68918	5e-05
LOC_Os08g23810	AT2G05990.2	enoyl-acyl-carrier-protein reductase NADH, chloroplast precursor, expressed	0.442463	2.85134	2.68801	5e-05
LOC_Os11g14990	AT1G05730.1	expressed protein	0.670691	4.31602	2.68598	5e-05
LOC_Os02g17400	AT2G34930.1	leucine rich repeat protein, putative, expressed	0.0955694	0.614406	2.68457	5e-05
LOC_Os03g27760	AT2G15730.1	nodulation protein-related, putative, expressed	0.0896353	0.576038	2.68402	0.003
LOC_Os01g04370	AT1G53540.1	hsp20/alpha crystallin family protein, putative, expressed	0.071876	0.459469	2.67639	0.012
LOC_Os03g38590	AT1G61250.1	secretory carrier-associated membrane protein 4, putative, expressed	5.22803	33.415	2.67616	5e-05
LOC_Os01g03690	AT4G00960.1	TKL_IRAK_DUF26-lg.1 - DUF26 kinases have homology to DUF26 containing loci, expressed	0.420021	2.68261	2.6751	5e-05
LOC_Os07g17220	AT3G14460.1	disease resistance protein, putative, expressed	0.142635	0.903494	2.66318	5e-05
LOC_Os02g16630	AT1G07780.2	tryptophan biosynthesis protein trpCF, putative, expressed	4.27154	27.0211	2.66126	5e-05
LOC_Os01g47256	AT2G25355.1	exosome complex exonuclease RRP40, putative, expressed	0.316411	1.9999	2.66005	5e-05
LOC_Os05g34480	AT4G12760.1	expressed protein	0.38332	2.4218	2.65946	5e-05
LOC_Os05g37080	AT5G22380.1	No apical meristem protein, putative, expressed	0.220635	1.39282	2.65828	0.00015
LOC_Os04g30930	AT3G14470.1	NB-ARC domain containing protein, expressed	0.116806	0.737294	2.65813	5e-05
LOC_Os11g05530	AT2G36220.1	expressed protein	1.37117	8.6369	2.6551	5e-05
LOC_Os08g10550	AT2G35060.2	potassium transporter, putative, expressed	0.454817	2.8634	2.65437	5e-05
LOC_Os11g47640	AT2G25850.2	expressed protein	0.133357	0.839028	2.65342	0.0108
LOC_Os04g44770	AT3G15420.1	expressed protein	0.186308	1.16989	2.65061	0.0006
LOC_Os10g06630	AT2G16600.1	peptidyl-prolyl cis-trans isomerase, putative, expressed	1.84679	11.5831	2.64893	5e-05
LOC_Os01g16450	AT2G39040.1	peroxidase precursor, putative, expressed	0.379921	2.37624	2.64491	5e-05
LOC_Os06g45110	AT4G31350.1	DNA binding protein, putative, expressed	1.26994	7.93554	2.64357	5e-05
LOC_Os01g39830	AT3G13750.1	beta-galactosidase, putative, expressed	0.11021	0.688372	2.64294	5e-05
LOC_Os02g20970	AT1G53590.1	C2 domain containing protein, putative, expressed	3.13179	19.5609	2.64292	5e-05
LOC_Os08g37840	AT5G64260.1	phosphate-induced protein 1 conserved region domain containing protein, expressed	0.440219	2.74868	2.64245	5e-05
LOC_Os01g40870	AT3G24503.1	aldehyde dehydrogenase, putative, expressed	8.59355	53.6519	2.6423	5e-05
LOC_Os09g12600	AT5G33320.1	phosphate/phosphate translocator, putative, expressed	1.47326	9.18465	2.64021	5e-05
LOC_Os10g31290	AT4G19090.1	expressed protein	8.03772	50.5119	2.63853	5.7155e-23
LOC_Os09g29310	AT3G05200.1	zinc finger, C3HC4 type domain containing protein, expressed	1.5536	9.67271	2.6383	5e-05
LOC_Os05g43170	AT1G08450.1	calreticulin precursor protein, putative, expressed	9.50109	58.9548	2.63344	5e-05
LOC_Os04g35130	AT1G45688.1	expressed protein	0.302135	1.87352	2.63248	5e-05
LOC_Os04g34000	AT3G11670.1	digalactosyldiacylglycerol synthase, chloroplast precursor, putative, expressed	0.920496	5.70324	2.6313	5e-05
LOC_Os01g21320	AT2G47650.1	NAD dependent epimerase/dehydratase family domain containing protein, expressed	9.28734	57.5255	2.63087	5e-05
LOC_Os08g44340	AT5G03630.1	monodehydroascorbate reductase, putative, expressed	8.7925	54.3966	2.62917	5e-05
LOC_Os01g03290	AT5G37870.1	seven in absentia protein family domain containing protein, expressed	0.55063	3.40196	2.62721	5e-05
ChrSy.fgenesh.gene.14	AT1G21240.1	expressed protein	0.57922	3.57621	2.62625	5e-05
LOC_Os05g35930	AT5G17210.1	expressed protein	1.78803	11.037	2.62591	5e-05
LOC_Os01g64360	AT2G38090.1	MYB family transcription factor, putative, expressed	0.487945	3.00885	2.62442	5e-05
LOC_Os03g03200	AT2G40095.1	hydrolase, alpha/beta fold family protein, putative, expressed	2.88949	17.8141	2.62413	5e-05
LOC_Os07g06460	AT1G14060.1	expressed protein	0.535369	3.29861	2.62325	5e-05
LOC_Os02g22130	AT3G17980.1	expressed protein	4.92777	30.3498	2.62268	5e-05
LOC_Os01g59730	AT1G77940.1	ribosomal protein L7Ae, putative, expressed	2.04327	12.5655	2.62051	5e-05
LOC_Os05g38460	AT3G09370.2	MYB family transcription factor, putative, expressed	0.149444	0.918882	2.62027	5e-05
LOC_Os05g37820	AT2G38060.1	transporter, major facilitator family, putative, expressed	2.38757	14.6665	2.61891	5e-05
LOC_Os10g03540	AT4G22380.1	ribosomal protein L7Ae, putative, expressed	0.461981	2.83694	2.61843	5e-05
LOC_Os03g61829	AT3G62040.1	haloacid dehalogenase-like hydrolase family protein, putative, expressed	5.14162	31.5677	2.61815	5e-05
LOC_Os01g65520	AT1G71360.1	Sad1 / UNC-like C-terminal domain containing protein, putative, expressed	1.61272	9.89404	2.61707	5e-05
LOC_Os12g41110	AT3G22930.1	OsCML5 - Calmodulin-related calcium sensor protein, expressed	1.59017	9.73743	2.61436	5e-05
LOC_Os02g50690	AT1G71250.1	GDSL-like lipase/acylhydrolase, putative, expressed	0.102653	0.628495	2.61413	0.0007
LOC_Os07g10830	AT5G66680.1	dolichyl-diphosphooligosaccharide--protein glycosyltransferase 48 kDasubunit precursor, putative, expressed	4.8878	29.8886	2.61234	5e-05
LOC_Os08g01240	AT3G23760.1	expressed protein	5.01235	30.572	2.60865	5e-05
LOC_Os07g42880	AT4G28010.1	PPR repeat containing protein, expressed	0.174104	1.06137	2.60791	5e-05
LOC_Os04g30250	AT1G21270.1	wall-associated receptor kinase-like 5 precursor, putative, expressed	0.176942	1.07791	2.60689	0.0002
LOC_Os10g41020	AT4G25300.1	flavonol synthase/flavanone 3-hydroxylase, putative, expressed	0.122824	0.747557	2.60559	5e-05
LOC_Os01g70130	AT5G50860.1	protein kinase domain containing protein, expressed	6.50251	39.5198	2.60351	5e-05
LOC_Os03g53400	AT1G03070.2	transmembrane BAX inhibitor motif-containing protein, putative, expressed	0.244502	1.48506	2.6026	0.0007
LOC_Os07g38260	AT2G41790.1	insulin-degrading enzyme, putative, expressed	0.377805	2.29437	2.60238	5e-05
LOC_Os12g10180	AT3G14460.1	NBS-LRR type disease resistance protein Rps1-k-2, putative, expressed	0.206998	1.25673	2.60198	5e-05
LOC_Os09g15420	AT4G10960.1	NAD dependent epimerase/dehydratase family protein, putative, expressed	1.1255	6.83166	2.60167	5e-05
LOC_Os05g24010	AT1G79620.1	receptor protein kinase-like, putative, expressed	2.32742	14.0939	2.59827	5e-05
LOC_Os08g42960	AT2G31820.1	ankyrin repeat-containing protein, putative, expressed	0.628914	3.80704	2.59774	5e-05
LOC_Os03g08460	AT1G72360.2	AP2 domain containing protein, expressed	0.463357	2.79902	2.59473	5e-05
LOC_Os09g31446	AT3G57930.1	expressed protein	0.101775	0.612391	2.58907	0.0146
LOC_Os02g45820	AT1G61570.1	mitochondrial import inner membrane translocase subunit Tim, putative, expressed	2.53038	15.1778	2.58454	5e-05
LOC_Os05g08360	AT4G25630.1	rRNA 2-O-methyltransferase fibrillarin 2, putative, expressed	2.33135	13.9528	2.58131	5e-05
LOC_Os02g50710	AT1G19020.1	expressed protein	7.63769	45.4983	2.57461	5e-05
LOC_Os07g44190	AT3G57150.1	h/ACA ribonucleoprotein complex subunit 4, putative, expressed	1.85234	11.0158	2.57215	5e-05
LOC_Os04g29810	AT1G16260.2	expressed protein	0.381815	2.26838	2.57072	5e-05
LOC_Os04g15650	AT3G47570.1	Leucine Rich Repeat family protein, expressed	0.399473	2.36946	2.56839	5e-05
LOC_Os01g62850	AT3G53850.1	membrane associated DUF588 domain containing protein, putative, expressed	0.891186	5.27231	2.56464	5e-05
LOC_Os07g37720	AT5G63690.1	expressed protein	16.0754	76.6387	2.56407	5.17885e-35
LOC_Os06g10200	AT5G26667.1	adenylate kinase, putative, expressed	0.146941	0.868827	2.56383	0.0004
LOC_Os08g40850	AT3G20240.1	mitochondrial carrier protein, putative, expressed	2.34515	13.8573	2.56289	5e-05
LOC_Os02g42990	AT2G45210.1	OsSAUR11 - Auxin-responsive SAUR gene family member, expressed	2.2829	13.4614	2.55989	5e-05
LOC_Os08g09830	AT2G39760.1	BTB and MATH domain containing protein, putative, expressed	0.140378	0.82754	2.55951	0.00425
LOC_Os03g10600	AT4G30150.1	expressed protein	0.253441	1.4937	2.55917	5e-05
LOC_Os05g29710	AT3G18930.1	RING-H2 finger protein, putative, expressed	0.335676	1.97822	2.55907	5e-05
LOC_Os01g11970	AT3G25545.1	expressed protein	0.278104	1.63269	2.55356	0.00085
LOC_Os09g11250	AT4G26780.1	co-chaperone GrpE protein, putative, expressed	0.239451	1.40523	2.55301	5e-05
LOC_Os12g13380	AT5G63400.1	adenylate kinase, putative, expressed	1.49639	8.76822	2.5508	5e-05
LOC_Os07g12340	AT5G63790.1	NAC domain-containing protein 67, putative, expressed	4.05599	23.7524	2.54995	5e-05
LOC_Os10g03570	AT1G50180.1	RGH1A, putative, expressed	0.123807	0.7232	2.5463	5e-05
LOC_Os11g01610	AT5G01640.1	prenylated rab acceptor, putative, expressed	0.192091	1.12182	2.54598	0.00085
LOC_Os03g62490	AT1G03860.3	prohibitin-2, putative, expressed	1.51475	8.82526	2.54256	5e-05
LOC_Os01g45530	AT3G18580.1	single-stranded DNA-binding protein, putative, expressed	1.22867	7.13952	2.53873	5e-05
LOC_Os10g05490	AT2G45570.1	cytochrome P450, putative, expressed	0.973753	5.65715	2.53845	5e-05
LOC_Os04g41030	AT3G28450.1	inactive receptor kinase At1g27190 precursor, putative, expressed	5.84655	33.9521	2.53784	5e-05
LOC_Os07g04020	AT4G37810.1	expressed protein	0.0888088	0.515192	2.53633	0.01255
LOC_Os03g55240	AT4G37320.1	cytochrome P450, putative, expressed	16.4634	95.4483	2.53545	5e-05
LOC_Os01g57073	AT2G41790.1	insulin-degrading enzyme, putative, expressed	5.76622	33.4078	2.53449	5e-05
LOC_Os01g23740	AT2G47470.1	OsPDIL2-2 protein disulfide isomerase PDIL2-2, expressed	4.73263	27.4061	2.53378	5e-05
LOC_Os05g30970	AT1G08860.1	copine, putative, expressed	0.97917	5.6644	2.53229	5e-05
LOC_Os01g05060	AT2G39795.1	mitochondrial glycoprotein, putative, expressed	0.611308	3.53519	2.53182	5e-05
LOC_Os01g69140	AT1G14590.1	regulatory protein, putative, expressed	0.116603	0.673971	2.53108	0.01255
LOC_Os08g44390	AT3G10300.5	EF hand family protein, putative, expressed	3.24452	18.7267	2.52902	5e-05
LOC_Os05g39260	AT3G10910.1	zinc finger, C3HC4 type domain containing protein, expressed	0.799157	4.6053	2.52675	5e-05
LOC_Os11g40970	AT3G47570.1	receptor-like protein kinase precursor, putative, expressed	0.127266	0.730515	2.52107	5e-05
LOC_Os06g47530	AT4G23180.1	TKL_IRAK_DUF26-lh.6 - DUF26 kinases have homology to DUF26 containing loci, expressed	0.718132	4.12211	2.52106	5e-05
LOC_Os05g11710	AT3G58700.1	ribosomal protein L5, putative, expressed	10.257	58.8346	2.52005	5e-05
LOC_Os01g56630	AT1G04200.1	dymeclin, putative, expressed	0.521989	2.98988	2.518	5e-05
LOC_Os05g24684	AT3G23590.1	structural constituent of ribosome, putative, expressed	1.93542	11.0779	2.51697	5e-05
LOC_Os02g14929	AT5G26360.1	T-complex protein, putative, expressed	0.401841	2.29852	2.51601	5e-05
LOC_Os01g57854	AT1G11580.1	pectinesterase, putative, expressed	0.813816	4.64953	2.51431	5e-05
LOC_Os08g17320	AT1G80870.1	protein kinase family protein, putative, expressed	0.397679	2.27066	2.51343	5e-05
LOC_Os09g26730	AT5G20720.2	chaperonin, putative, expressed	1.35747	7.74746	2.51281	5e-05
LOC_Os04g12600	AT5G60900.1	receptor-like protein kinase, putative, expressed	0.418472	2.38624	2.51153	5e-05
LOC_Os07g34940	AT2G03200.1	aspartic proteinase nepenthesin-1 precursor, putative, expressed	0.80634	4.59477	2.51053	5e-05
LOC_Os06g33520	AT5G63630.1	DEAD/DEAH box helicase, putative, expressed	0.275405	1.56843	2.5097	5e-05
LOC_Os05g04584	AT3G62160.1	transferase family protein, putative, expressed	5.52542	31.43	2.50799	5e-05
LOC_Os04g51460	AT4G30270.1	glycosyl hydrolases family 16, putative, expressed	0.445233	2.53086	2.50699	5e-05
LOC_Os12g14140	AT1G15780.1	expressed protein	0.123689	0.702366	2.5055	5e-05
LOC_Os02g04340	AT1G64530.1	NIN-like protein 2, putative, expressed	11.4825	65.3171	2.50317	1.91651e-27
LOC_Os01g71270	AT3G26618.1	eukaryotic peptide chain release factor subunit 1-1, putative, expressed	0.351186	1.99092	2.50312	5e-05
LOC_Os04g54940	AT3G47690.1	ATEB1A-like microtubule associated protein, putative, expressed	0.243101	1.37812	2.50307	5e-05
LOC_Os02g47920	AT3G27970.1	ZOS2-16 - C2H2 zinc finger protein, expressed	0.516858	2.92539	2.50079	5e-05
LOC_Os06g20790	AT5G04370.2	SAM dependent carboxyl methyltransferase, putative, expressed	0.497919	2.81811	2.50074	5e-05
LOC_Os02g48640	AT4G12070.1	expressed protein	4.80316	27.1622	2.49954	5e-05
LOC_Os01g51540	AT2G19570.1	cytidine/deoxycytidylate deaminase, putative, expressed	19.4361	109.567	2.495	5e-05
LOC_Os06g39260	AT1G14360.1	solute carrier family 35 member B1, putative, expressed	4.06895	22.9263	2.49427	5e-05
LOC_Os05g03640	AT3G11180.1	flavonol synthase/flavanone 3-hydroxylase, putative, expressed	3.58339	20.1826	2.49371	5e-05
LOC_Os07g41320	AT5G15630.1	COBRA-like protein precursor, putative, expressed	0.151007	0.850325	2.4934	0.00025
LOC_Os05g48320	AT3G10950.1	60S ribosomal protein L37a, putative, expressed	12.2945	69.09	2.49046	5e-05
LOC_Os10g01540	AT5G52820.1	notchless protein, putative, expressed	0.411296	2.31059	2.49001	5e-05
LOC_Os03g25050	AT1G14980.1	chaperonin, putative, expressed	1.18889	6.66456	2.48689	5e-05
LOC_Os02g32760	AT3G44590.1	60S acidic ribosomal protein, putative, expressed	0.84985	4.76363	2.48678	5e-05
LOC_Os04g43550	AT3G25400.1	MazG nucleotide pyrophosphohydrolase domain containing protein, expressed	0.435182	2.43483	2.48413	5e-05
LOC_Os02g34560	AT4G09510.1	plant neutral invertase domain containing protein, expressed	5.15429	28.8019	2.48232	5e-05
LOC_Os03g24910	AT2G15730.1	nodulation protein-related, putative, expressed	0.142217	0.793985	2.48102	0.00095
LOC_Os08g33350	AT1G48920.1	expressed protein	0.375428	2.09429	2.47985	5e-05
LOC_Os02g37300	AT3G20180.1	heavy metal associated domain containing protein, expressed	9.99045	55.7058	2.47921	5e-05
LOC_Os11g47809	AT5G02380.1	metallothionein, putative, expressed	179.948	1003.37	2.4792	5e-05
LOC_Os03g62010	AT2G35460.1	harpin-induced protein 1 domain containing protein, expressed	3.98108	22.1892	2.47863	5e-05
LOC_Os03g22740	AT3G05060.1	nucleolar protein NOP5-1, putative, expressed	2.34322	13.0471	2.47716	5e-05
LOC_Os03g07400	AT2G35290.1	expressed protein	0.692934	3.85626	2.47641	5e-05
LOC_Os12g38920	AT5G07830.1	heparanase-like protein precursor, putative, expressed	0.519576	2.87532	2.46832	5e-05
LOC_Os05g03480	AT3G45300.1	acyl-coenzyme A dehydrogenase, mitochondrial precursor, putative, expressed	8.93298	49.4278	2.46811	5e-05
LOC_Os09g35010	AT4G25480.1	dehydration-responsive element-binding protein, putative, expressed	0.238073	1.31714	2.46793	0.0048
LOC_Os01g61970	AT5G18520.1	Lung seven transmembrane receptor domain containing protein, putative, expressed	10.0237	55.3506	2.46518	5e-05
LOC_Os04g30760	AT1G24360.1	3-oxoacyl-reductase, chloroplast precursor, putative, expressed	8.21848	45.3507	2.46418	5e-05
LOC_Os08g14320	AT5G10650.2	zinc finger, C3HC4 type domain containing protein, expressed	0.200808	1.10646	2.46206	0.00025
LOC_Os02g02130	AT1G15250.1	ribosomal protein L37, putative, expressed	32.5609	179.38	2.46181	5e-05
LOC_Os07g39350	AT3G18830.1	transporter family protein, putative, expressed	40.7013	224.093	2.46095	5e-05
LOC_Os05g46760	AT5G55090.1	STE_MEKK_ste11_MAP3K.19 - STE kinases include homologs to sterile 7, sterile 11 and sterile 20 from yeast, expressed	1.24996	6.87834	2.46018	5e-05
LOC_Os01g25610	AT5G58420.1	40S ribosomal protein S4, putative, expressed	4.61777	25.4045	2.45982	5e-05
LOC_Os03g21030	AT5G18270.2	no apical meristem protein, putative, expressed	4.17641	22.9235	2.45649	5e-05
LOC_Os02g14480	AT5G45800.1	receptor-like kinase, putative, expressed	0.953237	5.23191	2.45643	5e-05
LOC_Os01g60420	AT5G05190.1	expressed protein	1.70834	9.35873	2.45372	5e-05
LOC_Os02g08420	AT1G15950.1	cinnamoyl CoA reductase, putative, expressed	4.52285	24.7432	2.45173	5e-05
LOC_Os06g22660	AT1G30475.1	EMB1303, putative, expressed	0.531126	2.8911	2.44449	5e-05
LOC_Os09g20820	AT1G74030.1	enolase, putative, expressed	0.209178	1.13794	2.44363	5e-05
LOC_Os10g40730	AT1G65680.1	expansin precursor, putative, expressed	0.371344	2.01775	2.44192	5e-05
LOC_Os05g47660	AT3G02600.1	lipid phosphatase protein, putative, expressed	0.661579	3.59234	2.44094	5e-05
LOC_Os09g21210	AT5G15870.1	beta-glucan-binding protein 4, putative, expressed	0.866985	4.69981	2.43852	5e-05
LOC_Os11g10800	AT5G42510.1	dirigent, putative, expressed	0.295231	1.59753	2.43593	0.0011
LOC_Os02g44880	AT1G76240.1	expressed protein	1.21424	6.56814	2.43543	5e-05
LOC_Os06g37440	AT1G09640.1	elongation factor 1-gamma, putative, expressed	3.4482	18.6428	2.43471	5e-05
LOC_Os02g13510	AT5G25930.1	receptor-like protein kinase 5 precursor, putative, expressed	10.032	54.2364	2.43465	5e-05
LOC_Os03g14090	AT4G34940.1	armadillo/beta-catenin repeat family protein, putative, expressed	0.178708	0.966039	2.43448	5e-05
LOC_Os01g42790	AT3G49340.1	xylem cysteine proteinase 2 precursor, putative, expressed	1.36997	7.39945	2.43327	5e-05
LOC_Os03g28940	AT1G74950.1	ZIM domain containing protein, putative, expressed	28.2045	152.05	2.43055	5e-05
LOC_Os12g38760	AT1G13750.1	nucleotide pyrophosphatase/phosphodiesterase, putative, expressed	0.202507	1.09133	2.43004	5e-05
LOC_Os01g43460	AT5G24030.1	C4-dicarboxylate transporter/malic acid transport protein, expressed	0.264486	1.42528	2.42998	5e-05
LOC_Os09g32976	AT3G62870.1	ribosomal protein L7Ae, putative, expressed	15.9868	85.9187	2.42609	5e-05
LOC_Os07g08340	AT3G22960.1	pyruvate kinase, putative, expressed	1.2244	6.57655	2.42526	5e-05
LOC_Os01g04490	AT5G38260.1	Ser/Thr protein kinase, putative, expressed	0.117905	0.632399	2.42322	0.00115
LOC_Os09g27820	AT1G05010.1	1-aminocyclopropane-1-carboxylate oxidase protein, putative, expressed	0.262951	1.40891	2.42171	5e-05
LOC_Os01g09510	AT3G44590.1	60S acidic ribosomal protein, putative, expressed	8.4026	44.9737	2.42017	5e-05
LOC_Os01g60280	AT1G06840.1	ATP binding protein, putative, expressed	1.85458	9.89856	2.41613	5e-05
LOC_Os08g24190	AT5G41840.1	OsFBX286 - F-box domain containing protein, expressed	0.122378	0.651519	2.41246	0.0003
LOC_Os09g24580	AT3G29000.1	EF hand family protein, putative, expressed	1.23329	6.56157	2.41153	5e-05
LOC_Os09g39500	AT2G36170.1	ubiquitin fusion protein, putative, expressed	13.357	71.0242	2.41071	5e-05
LOC_Os01g42990	AT4G36680.1	PPR repeat domain containing protein, putative, expressed	0.20051	1.06488	2.40895	5e-05
LOC_Os01g58690	AT2G41460.1	endonuclease/exonuclease/phosphatase family domain containing protein, expressed	0.450303	2.39069	2.40846	5e-05
LOC_Os09g39190	AT5G14420.3	OsFBO22 - F-box and other domain containing protein, expressed	0.0890905	0.472911	2.40822	5e-05
LOC_Os03g03650	AT2G42120.2	POLD2 - Putative DNA polymerase delta complex subunit, expressed	0.183298	0.971959	2.40671	5e-05
LOC_Os08g20420	AT2G11810.1	MGD2, putative, expressed	0.23107	1.22427	2.40552	5e-05
LOC_Os03g04060	AT3G12500.1	CHIT16 - Chitinase family protein precursor, expressed	3.23992	17.113	2.40106	5e-05
LOC_Os05g50570	AT1G15000.1	OsSCP29 - Putative Serine Carboxypeptidase homologue, expressed	1.79282	9.44995	2.39807	5e-05
LOC_Os06g19480	AT3G04950.1	expressed protein	0.718126	3.77941	2.39585	5e-05
LOC_Os07g44780	AT1G28600.1	GDSL-like lipase/acylhydrolase, putative, expressed	0.216241	1.1378	2.39554	0.0003
LOC_Os07g18990	AT5G48490.1	LTPL40 - Protease inhibitor/seed storage/LTP family protein precursor, expressed	3.21012	16.8798	2.3946	5e-05
LOC_Os03g11900	AT5G26340.1	transporter family protein, putative, expressed	54.1732	284.763	2.39411	5e-05
LOC_Os03g61960	AT2G27510.1	2Fe-2S iron-sulfur cluster binding domain containing protein, expressed	11.9157	62.559	2.39235	5e-05
LOC_Os07g44130	AT2G46950.1	cytochrome P450 72A1, putative, expressed	0.768142	4.02802	2.39062	5e-05
LOC_Os06g39520	AT1G08510.1	myristoyl-acyl carrier protein thioesterase, chloroplast precursor, putative, expressed	5.50978	28.8461	2.38831	5e-05
LOC_Os04g46000	AT2G44740.1	cyclin, putative, expressed	0.891515	4.65657	2.38494	5e-05
LOC_Os03g14050	AT1G20030.2	thaumatin-like protein 1 precursor, putative, expressed	0.437809	2.28635	2.38467	5e-05
LOC_Os07g25700	AT2G05590.2	expressed protein	0.358435	1.87037	2.38354	5e-05
LOC_Os07g42450	AT3G04770.2	ribosomal protein S2, putative, expressed	5.48321	28.5908	2.38246	5e-05
LOC_Os05g50990	AT2G42580.1	TTL3, putative, expressed	0.316501	1.64847	2.38085	5e-05
LOC_Os02g16040	AT1G64230.1	ubiquitin-conjugating enzyme, putative, expressed	8.46043	44.0596	2.38065	5e-05
LOC_Os02g10780	AT5G20150.1	SPX domain containing protein, putative, expressed	10.2922	53.5684	2.37983	5e-05
LOC_Os12g08180	AT1G34420.1	receptor-like protein kinase 2 precursor, putative, expressed	2.01957	10.5071	2.37925	5e-05
LOC_Os07g38220	AT5G49560.1	expressed protein	0.137767	0.716579	2.3789	0.00165
LOC_Os06g49480	AT5G58710.1	peptidyl-prolyl cis-trans isomerase, putative, expressed	17.2558	89.7352	2.37859	5e-05
LOC_Os05g10840	AT4G33050.3	calmodulin-binding protein, putative, expressed	0.499378	2.59201	2.37587	5e-05
LOC_Os03g15080	AT4G11000.1	expressed protein	2.49667	12.9456	2.37438	5e-05
LOC_Os07g48680	AT1G63840.1	zinc finger, C3HC4 type domain containing protein, expressed	0.238754	1.23795	2.37436	0.0019
LOC_Os03g55670	AT2G15890.1	expressed protein	0.0960733	0.497976	2.37387	0.0164
LOC_Os09g25620	AT3G25570.1	CPuORF8 - conserved peptide uORF-containing transcript, expressed	0.445401	2.30631	2.37241	5e-05
LOC_Os01g38190	AT3G50130.1	plant protein of unknown function domain containing protein, expressed	0.340925	1.76302	2.37053	5e-05
LOC_Os07g07320	AT1G10370.1	glutathione S-transferase, putative, expressed	1.12616	5.82241	2.37021	5e-05
LOC_Os03g20210	AT2G03200.1	aspartic proteinase nepenthesin precursor, putative, expressed	0.280656	1.45044	2.36961	5e-05
LOC_Os04g50860	AT1G32160.1	expressed protein	5.28417	27.3079	2.36957	5e-05
LOC_Os02g52540	AT2G43290.1	EF hand family protein, putative, expressed	0.303315	1.56656	2.36871	0.01485
LOC_Os03g57310	AT3G11820.1	syntaxin, putative, expressed	1.04312	5.38059	2.36686	5e-05
LOC_Os02g04640	AT3G13040.2	Myb-like DNA-binding domain containing protein, putative, expressed	0.456215	2.35181	2.36598	5e-05
LOC_Os03g29190	AT1G60420.1	PDI, putative, expressed	2.26139	11.6569	2.36591	5e-05
LOC_Os11g07040	AT4G09570.1	CAMK_CAMK_like.43 - CAMK includes calcium/calmodulin depedent protein kinases, expressed	2.51063	12.9398	2.36569	5e-05
LOC_Os12g06910	AT1G63810.1	nucleolar protein family 6, putative, expressed	0.345427	1.77952	2.36503	5e-05
LOC_Os03g24040	AT3G61790.1	seven in absentia protein family domain containing protein, expressed	0.931369	4.79158	2.36308	5e-05
LOC_Os04g53550	AT1G63270.1	ABC transporter, ATP-binding protein, putative, expressed	0.284659	1.46428	2.36288	0.00045
LOC_Os03g09840	AT5G55530.1	C2 domain containing protein, putative, expressed	2.22904	11.4575	2.3618	5e-05
LOC_Os07g47420	AT4G15770.1	60S ribosome subunit biogenesis protein NIP7, putative, expressed	3.87169	19.8849	2.36063	5e-05
LOC_Os03g53020	AT5G43650.1	helix-loop-helix DNA-binding domain containing protein, expressed	4.51956	23.1572	2.35721	5e-05
LOC_Os03g47240	AT5G65880.1	expressed protein	0.334881	1.71583	2.35718	0.01485
LOC_Os11g39990	AT4G37070.2	patatin, putative, expressed	0.981438	5.025	2.35615	5e-05
LOC_Os08g09840	AT3G42170.1	WRKY117, expressed	1.26899	6.49657	2.356	5e-05
LOC_Os12g05810	AT1G51740.1	syntaxin-18, putative, expressed	0.095632	0.489508	2.35577	0.0008
LOC_Os05g51830	AT3G44750.1	ZOS5-12 - C2H2 zinc finger protein, expressed	5.1926	26.5699	2.35526	5e-05
LOC_Os08g04440	AT5G54580.1	RNA recognition motif containing protein, putative, expressed	2.32906	11.9139	2.35483	5e-05
LOC_Os10g41130	AT2G44940.1	AP2 domain containing protein, expressed	0.261127	1.33435	2.35332	0.00175
LOC_Os01g52490	AT5G28060.1	40S ribosomal protein S24, putative, expressed	6.11464	31.2022	2.35131	5e-05
LOC_Os03g63410	AT4G02930.1	elongation factor Tu, putative, expressed	2.42665	12.3814	2.35114	5e-05
LOC_Os06g48950	AT1G19220.1	auxin response factor 19, putative, expressed	0.663399	3.38014	2.34913	5e-05
LOC_Os08g45210	AT4G14305.1	Mpv17 / PMP22 family domain containing protein, expressed	8.14553	41.4991	2.349	5e-05
LOC_Os01g63950	AT2G27590.1	expressed protein	0.219813	1.11937	2.34834	5e-05
LOC_Os02g58139	AT5G38730.1	OsSigP1 - Putative Type I Signal Peptidase homologue; employs a putative Ser/His catalytic dyad, expressed	1.86248	9.48194	2.34796	5e-05
LOC_Os03g51670	AT1G10040.1	serine esterase family protein, putative, expressed	0.369793	1.88103	2.34673	5e-05
LOC_Os12g35330	AT2G47870.1	OsGrx_C12 - glutaredoxin subgroup III, expressed	0.872715	4.42532	2.3422	0.01635
LOC_Os11g35890	AT2G34930.1	leucine rich repeat protein, putative, expressed	0.12418	0.628803	2.34017	5e-05
LOC_Os06g06130	AT5G27100.1	glutamate receptor, putative, expressed	9.18596	46.1574	2.33818	7.91953e-19
LOC_Os10g40640	AT4G16600.1	glycosyl transferase 8 domain containing protein, putative, expressed	0.64469	3.25765	2.33715	5e-05
LOC_Os06g19070	AT2G45550.1	cytochrome P450, putative, expressed	0.184381	0.930924	2.33597	5e-05
LOC_Os02g41590	AT5G03300.1	kinase, pfkB family, putative, expressed	10.5893	53.4618	2.3359	5e-05
LOC_Os02g38840	AT5G40760.1	glucose-6-phosphate 1-dehydrogenase, cytoplasmic isoform, putative, expressed	2.54978	12.8678	2.33532	5e-05
LOC_Os02g21920	AT1G23150.1	CPuORF24 - conserved peptide uORF-containing transcript, expressed	10.0283	50.6038	2.33518	5e-05
LOC_Os04g57540	AT2G37250.1	adenylate kinase, putative, expressed	6.99811	35.2726	2.33351	5e-05
LOC_Os01g62010	AT2G39420.1	hydrolase, alpha/beta fold family domain containing protein, expressed	0.348249	1.75482	2.33313	5e-05
LOC_Os01g01510	AT2G43650.1	sas10/Utp3 family protein, expressed	0.921634	4.6417	2.33239	5e-05
LOC_Os10g37430	AT5G41950.1	expressed protein	3.50543	17.6069	2.32848	5e-05
LOC_Os01g07590	AT3G17020.1	universal stress protein domain containing protein, putative, expressed	3.83754	19.2006	2.3229	5e-05
LOC_Os01g46350	AT1G29050.1	proteins of unknown function domain containing protein, expressed	0.208898	1.04451	2.32196	5e-05
LOC_Os06g40110	AT5G23710.1	RNA polymerase Rpc34 subunit family protein, expressed	0.565584	2.8264	2.32115	5e-05
LOC_Os10g35294	AT4G27435.1	fiber protein Fb34, putative, expressed	1.19661	5.97833	2.32079	5e-05
LOC_Os01g72080	AT1G24620.1	calmodulin-like protein 1, putative, expressed	23.6964	118.354	2.32036	5e-05
LOC_Os09g07800	AT5G47710.2	expressed protein	5.58401	27.8689	2.31928	5e-05
LOC_Os11g11950	AT3G07040.1	disease resistance protein RPM1, putative, expressed	0.220142	1.09832	2.3188	5e-05
LOC_Os06g12060	AT3G46950.1	mTERF family protein, expressed	0.187255	0.934198	2.31872	5e-05
LOC_Os01g06460	AT2G37110.1	uncharacterized Cys-rich domain containing protein, putative, expressed	9.09152	45.3007	2.31694	5e-05
LOC_Os01g69190	AT1G14590.1	regulatory protein, putative, expressed	0.135625	0.675535	2.3164	0.0071
LOC_Os05g30530	AT5G07090.1	40S ribosomal protein S4, putative, expressed	5.89052	29.3112	2.31499	5e-05
LOC_Os01g52400	AT4G29540.2	bacterial transferase hexapeptide domain containing protein, expressed	0.134412	0.668602	2.31448	0.0001
LOC_Os05g29990	AT3G62830.1	NAD dependent epimerase/dehydratase family domain containing protein, expressed	7.04606	35.0359	2.31395	5e-05
LOC_Os01g48910	AT4G23850.1	AMP-binding enzyme, putative, expressed	0.790678	3.92958	2.31321	5e-05
LOC_Os11g26750	AT3G50980.1	dehydrin, putative, expressed	0.372766	1.85242	2.31307	0.0001
LOC_Os04g58850	AT3G11650.1	harpin-induced protein 1 domain containing protein, expressed	7.36905	36.5999	2.31229	5e-05
LOC_Os06g07160	AT2G19080.1	expressed protein	0.53044	2.63151	2.31063	5e-05
LOC_Os01g62880	AT2G37790.1	oxidoreductase, aldo/keto reductase family protein, putative, expressed	3.23485	16.0357	2.30951	5e-05
LOC_Os09g14490	AT3G14470.1	TIR-NBS type disease resistance protein, putative, expressed	0.299043	1.48181	2.30893	5e-05
LOC_Os04g53210	AT4G18360.1	hydroxyacid oxidase 1, putative, expressed	0.818592	4.05552	2.30867	5e-05
LOC_Os06g11290	AT1G76690.1	12-oxophytodienoate reductase, putative, expressed	0.770424	3.8149	2.30792	5e-05
LOC_Os02g37320	AT5G48290.1	heavy metal associated domain containing protein, expressed	2.5022	12.3799	2.30673	0.00565
LOC_Os04g31610	AT1G67340.1	OsFBO3 - F-box and other domain containing protein, expressed	0.255673	1.26473	2.30646	0.00045
LOC_Os02g51370	AT5G39865.1	glutaredoxin, putative, expressed	0.186895	0.923717	2.30522	0.00045
LOC_Os07g35700	AT4G23160.1	TKL_IRAK_DUF26-lc.4 - DUF26 kinases have homology to DUF26 containing loci, expressed	2.36574	11.6889	2.30477	5e-05
LOC_Os08g07290	AT3G55160.1	HEAT repeat family protein, putative, expressed	0.239659	1.18127	2.30128	5e-05
LOC_Os01g09790	AT2G26180.1	IQ calmodulin-binding motif domain containing protein, expressed	0.169539	0.834959	2.30009	0.0001
LOC_Os04g36890	AT5G05420.1	peptidyl-prolyl cis-trans isomerase, FKBP-type, putative, expressed	1.64012	8.07462	2.2996	5e-05
LOC_Os01g65530	AT4G10110.1	RNA recognition motif containing protein, putative, expressed	0.296791	1.45565	2.29415	0.0001
LOC_Os12g01430	AT1G25260.1	ribosomal protein L10, putative, expressed	1.37673	6.74935	2.2935	5e-05
LOC_Os03g09920	AT5G10070.2	RNase L inhibitor protein-related, putative, expressed	1.3738	6.73496	2.2935	5e-05
LOC_Os08g38910	AT4G34050.1	caffeoyl-CoA O-methyltransferase, putative, expressed	11.0918	54.3275	2.29218	5e-05
LOC_Os01g60790	AT3G56340.1	40S ribosomal protein S26, putative, expressed	17.9973	88.0172	2.29	5e-05
LOC_Os10g27980	AT1G08230.2	transmembrane amino acid transporter protein, putative, expressed	0.195492	0.955782	2.28957	0.0001
LOC_Os03g24100	AT5G12340.1	expressed protein	0.269498	1.31724	2.28917	0.0071
LOC_Os03g18010	AT2G40116.1	phospholipase C, putative, expressed	0.226324	1.10602	2.28892	5e-05
LOC_Os01g07420	AT5G21950.1	hydrolase, alpha/beta fold family protein, putative, expressed	0.352138	1.72009	2.28827	5e-05
LOC_Os09g07450	AT3G50210.3	flavonol synthase, putative, expressed	0.151449	0.739494	2.28771	0.02105
LOC_Os03g64210	AT2G28000.1	T-complex protein, putative, expressed	2.46803	12.0482	2.28739	5e-05
LOC_Os08g10070	AT1G16670.1	protein kinase, putative, expressed	0.562617	2.74603	2.28712	5e-05
LOC_Os04g39700	AT1G74050.1	60S ribosomal protein L6, putative, expressed	9.14995	44.578	2.2845	5e-05
LOC_Os05g44770	AT5G25930.1	receptor-like protein kinase 5 precursor, putative, expressed	4.50046	21.9135	2.28368	5e-05
LOC_Os03g46440	AT5G45110.1	BTBA4 - Bric-a-Brac,Tramtrack, Broad Complex BTB domain with Ankyrin repeat region, expressed	5.47403	26.6254	2.28213	5e-05
LOC_Os09g39780	AT3G56070.2	peptidyl-prolyl cis-trans isomerase, putative, expressed	5.20652	25.3217	2.28199	5e-05
LOC_Os05g11900	AT2G31090.1	expressed protein	6.52054	31.7069	2.28173	5e-05
LOC_Os07g42910	AT1G22450.1	cytochrome c oxidase subunit, putative, expressed	1.21539	5.90893	2.28147	5e-05
LOC_Os05g19370	AT4G17390.1	60S ribosomal protein L15, putative, expressed	6.2205	30.242	2.28145	5e-05
LOC_Os12g05110	AT3G52990.1	pyruvate kinase, putative, expressed	6.7864	32.9628	2.28012	5e-05
LOC_Os02g08440	AT1G80840.1	WRKY71, expressed	5.52391	26.8021	2.27858	5e-05
LOC_Os05g33110	AT3G23570.1	endo-1,3;1,4-beta-D-glucanase precursor, putative, expressed	0.124622	0.604573	2.27836	0.001
LOC_Os03g22180	AT5G27850.1	60S ribosomal protein L18-3, putative, expressed	15.5372	75.2496	2.27596	5e-05
LOC_Os01g62130	AT2G28710.1	ZOS1-14 - C2H2 zinc finger protein, expressed	2.52335	12.2155	2.27529	5e-05
LOC_Os02g17390	AT4G29010.1	3-hydroxyacyl-CoA dehydrogenase, putative, expressed	8.41144	40.6451	2.27266	5e-05
LOC_Os03g01900	AT5G04800.2	40S ribosomal protein S17, putative, expressed	6.44473	31.1409	2.27262	5e-05
LOC_Os09g32500	AT4G18100.1	60S ribosomal protein L32, putative, expressed	5.72207	27.6027	2.2702	5e-05
LOC_Os01g06510	AT4G26300.1	arginyl-tRNA synthetase, putative, expressed	0.415106	2.00187	2.2698	5e-05
LOC_Os05g45840	AT4G13350.1	GTPase-activating protein, putative, expressed	3.07629	14.8295	2.2692	5e-05
LOC_Os05g48310	AT1G74270.1	60S ribosomal protein L35a-3, putative, expressed	8.07785	38.9271	2.26873	5e-05
LOC_Os03g22730	AT3G05060.1	nucleolar protein NOP5-1, putative, expressed	1.82722	8.80491	2.26866	5e-05
LOC_Os03g12820	AT1G32230.2	ATP8, putative, expressed	2.7109	13.0515	2.26737	5e-05
LOC_Os10g42960	AT5G45380.1	urea active transporter, putative, expressed	22.7759	109.572	2.26629	5e-05
LOC_Os01g14830	AT3G17465.1	ribosomal protein L3, putative, expressed	0.845301	4.06626	2.26617	5e-05
LOC_Os01g53890	AT2G19870.1	RNA methyltransferase, TrmH family protein, putative, expressed	0.335759	1.61383	2.26499	5e-05
LOC_Os05g35290	AT2G37040.1	phenylalanine ammonia-lyase, putative, expressed	5.59258	26.8664	2.26422	5e-05
LOC_Os05g48980	AT5G60860.1	ras-related protein, putative, expressed	3.26386	15.671	2.26344	5e-05
LOC_Os06g12030	AT4G08550.1	glutaredoxin domain containing protein, putative, expressed	0.249759	1.19861	2.26275	5e-05
LOC_Os01g59160	AT3G56740.1	UBA/TS-N domain containing protein, expressed	0.306567	1.46805	2.25963	5e-05
LOC_Os08g31700	AT5G10190.1	UNE2, putative, expressed	1.61486	7.732	2.25943	5e-05
LOC_Os01g02830	AT1G66910.1	receptor-like kinase ARK1AS, putative, expressed	0.13749	0.656812	2.25615	5e-05
LOC_Os01g68060	AT5G14420.1	copine, putative, expressed	4.02419	19.2236	2.25611	5e-05
LOC_Os02g32980	AT3G10080.1	Cupin domain containing protein, expressed	15.8636	75.6982	2.25454	5e-05
LOC_Os12g38310	AT3G46560.1	mitochondrial import inner membrane translocase subunit Tim, putative, expressed	7.75936	36.9831	2.25286	5e-05
LOC_Os05g48260	AT5G53390.1	wax synthase, putative, expressed	0.925796	4.41068	2.25224	5e-05
LOC_Os03g56800	AT1G16350.1	CBS domain containing membrane protein, putative, expressed	0.878082	4.1833	2.25221	5e-05
LOC_Os03g60090	AT2G44160.1	methylenetetrahydrofolate reductase, putative, expressed	12.3336	58.7403	2.25175	5e-05
LOC_Os02g04120	AT2G18250.1	cytidylyltransferase domain containing protein, expressed	1.43989	6.85591	2.25139	5e-05
LOC_Os02g35210	AT3G07040.1	resistance protein, putative, expressed	0.205607	0.978728	2.25102	5e-05
LOC_Os10g38590	AT1G10360.1	glutathione S-transferase, N-terminal domain containing protein, expressed	4.91685	23.3875	2.24993	5e-05
LOC_Os02g39910	AT2G24240.1	B4-BTB1 - Bric-a-Brac, Tramtrack, Broad Complex BTB domain with B4 subfamily conserved sequence, expressed	13.7789	76.6387	2.24953	1.01913e-28
LOC_Os04g27790	AT3G14490.1	terpene synthase, putative, expressed	0.0934729	0.444378	2.24917	0.0019
LOC_Os03g27960	AT1G55730.1	sodium/calcium exchanger protein, putative, expressed	0.834994	3.96862	2.2488	5e-05
LOC_Os02g34600	AT1G10940.1	CAMK_CAMK_like.13 - CAMK includes calcium/calmodulin depedent protein kinases, expressed	5.58854	26.5532	2.24834	5e-05
LOC_Os02g21660	AT1G08360.1	L1P family of ribosomal proteins domain containing protein, expressed	5.98195	28.3741	2.24589	5e-05
LOC_Os01g62350	AT3G53740.4	60S ribosomal protein L36-2, putative, expressed	4.6905	22.2359	2.24508	5e-05
LOC_Os10g40360	AT5G38710.1	proline oxidase, mitochondrial precursor, putative, expressed	3.26983	15.4935	2.24438	5e-05
LOC_Os04g50990	AT2G37190.1	L11 domain containing ribosomal protein, putative, expressed	14.3442	67.8338	2.24154	5e-05
LOC_Os06g01350	AT5G42830.1	transferase family protein, putative, expressed	1.98423	9.37304	2.23994	5e-05
LOC_Os09g36290	AT5G63140.1	Ser/Thr protein phosphatase family protein, putative, expressed	2.29049	10.811	2.23877	5e-05
LOC_Os12g31860	AT2G03530.2	ureide permease, putative, expressed	0.139616	0.658558	2.23785	5e-05
LOC_Os04g32620	AT5G61890.1	ethylene-responsive transcription factor ERF114, putative, expressed	0.319513	1.50689	2.23763	5e-05
LOC_Os06g11660	AT4G08950.1	phosphate-induced protein 1 conserved region domain containing protein, expressed	2.39923	11.3061	2.23645	5e-05
LOC_Os02g37862	AT1G74050.1	60S ribosomal protein L6, putative, expressed	20.498	96.5604	2.23595	5e-05
LOC_Os11g11020	AT4G20020.1	DAG protein, chloroplast precursor, putative, expressed	0.764214	3.59925	2.23565	5e-05
LOC_Os11g06750	AT1G43170.6	ribosomal protein L3, putative, expressed	14.3893	67.7243	2.23467	5e-05
LOC_Os07g42950	AT5G10360.1	40S ribosomal protein S6, putative, expressed	15.9161	74.7053	2.23073	5e-05
LOC_Os03g40270	AT5G15650.1	alpha-1,4-glucan-protein synthase, putative, expressed	39.1895	183.908	2.23044	5e-05
LOC_Os03g16290	AT2G37730.1	fringe-related protein, putative, expressed	0.13194	0.617805	2.22727	0.0181
LOC_Os07g22680	AT5G42190.1	SKP1-like protein 1B, putative, expressed	0.16193	0.757774	2.22639	0.0076
LOC_Os03g28260	AT4G02380.1	retrotransposon protein, putative, unclassified, expressed	2.13895	10.0014	2.22522	5e-05
LOC_Os02g47140	AT3G53430.1	L11 domain containing ribosomal protein, putative, expressed	18.8878	88.2214	2.22367	5e-05
LOC_Os03g12470	AT2G23450.2	OsWAK25 - OsWAK receptor-like protein kinase, expressed	1.84479	8.61332	2.22311	5e-05
LOC_Os02g46650	AT5G46740.1	ubiquitin carboxyl-terminal hydrolase domain containing protein, expressed	0.637396	2.96765	2.21906	5e-05
LOC_Os06g45980	AT1G30680.1	toprim domain-containing protein, putative, expressed	0.232713	1.0827	2.21801	5e-05
LOC_Os09g32520	AT4G18100.1	60S ribosomal protein L32, putative, expressed	4.67706	21.7343	2.2163	5e-05
LOC_Os05g45270	AT5G53070.1	ribosomal L9, putative, expressed	1.95366	9.07017	2.21495	5e-05
LOC_Os05g45740	AT4G29480.1	mitochondrial ATP synthase g subunit family protein, putative, expressed	0.488513	2.26744	2.2146	5e-05
LOC_Os11g43620	AT4G30220.2	LSM domain containing protein, expressed	1.88354	8.73946	2.21409	5e-05
LOC_Os06g50100	AT5G47070.1	tyrosine protein kinase domain containing protein, putative, expressed	1.17962	5.47208	2.21377	5e-05
LOC_Os11g24610	AT3G59540.1	60S ribosomal protein L38, putative, expressed	12.3157	57.0135	2.2108	5e-05
LOC_Os12g43880	AT3G21310.1	DNA binding protein, putative, expressed	7.27657	33.6709	2.21017	5e-05
LOC_Os03g53010	AT2G43710.2	acyl-desaturase, chloroplast precursor, putative, expressed	1.9846	9.14998	2.20492	5e-05
LOC_Os05g06310	AT5G27850.1	60S ribosomal protein L18-3, putative, expressed	22.7928	104.986	2.20355	5e-05
LOC_Os08g09350	AT3G18610.1	gar2, putative, expressed	2.07358	9.54932	2.20327	5e-05
LOC_Os01g51140	AT3G21330.1	helix-loop-helix DNA-binding domain containing protein, expressed	0.393988	1.8122	2.20152	5e-05
LOC_Os02g12010	AT3G47570.1	receptor-like protein kinase precursor, putative, expressed	0.117719	0.541284	2.20104	5e-05
LOC_Os06g02600	AT2G33430.1	DAG protein, chloroplast precursor, putative, expressed	2.59421	11.9282	2.20101	5e-05
LOC_Os05g47960	AT3G03280.1	expressed protein	0.587279	2.70003	2.20085	0.0002
LOC_Os08g31200	AT1G22360.1	cytokinin-O-glucosyltransferase 2, putative, expressed	0.188282	0.86489	2.19962	0.0016
LOC_Os05g47890	AT3G18130.1	WD domain, G-beta repeat domain containing protein, expressed	6.42221	29.4876	2.19896	5e-05
LOC_Os03g63310	AT3G26330.1	cytochrome P450 71E1, putative, expressed	4.97268	22.8256	2.19856	5e-05
LOC_Os04g40050	AT4G20325.1	ribonuclease H2 subunit B, putative, expressed	0.626788	2.87594	2.19798	5e-05
LOC_Os07g44740	AT1G14980.1	chaperonin, putative, expressed	11.7655	53.9448	2.19692	5e-05
LOC_Os01g62380	AT3G46550.1	fasciclin-like arabinogalactan protein, putative, expressed	0.170463	0.779715	2.19349	0.00025
LOC_Os05g48810	AT2G20560.1	dnaJ domain containing protein, expressed	0.967109	4.42006	2.19232	5e-05
LOC_Os01g08220	AT1G15550.1	gibberellin 3-beta-dioxygenase 2-2, putative, expressed	0.271507	1.23983	2.19108	0.00045
LOC_Os01g68710	AT5G48580.1	peptidyl-prolyl cis-trans isomerase, FKBP-type, putative, expressed	2.99065	13.6362	2.18891	5e-05
LOC_Os08g07890	AT1G71830.1	NB-ARC domain containing protein, expressed	0.2337	1.06425	2.18711	5e-05
LOC_Os01g50720	AT5G26660.1	MYB family transcription factor, putative, expressed	0.287101	1.30657	2.18615	5e-05
LOC_Os07g48229	AT3G52850.1	vacuolar-sorting receptor precursor, putative, expressed	1.00979	4.59254	2.18524	5e-05
LOC_Os04g56970	AT5G55280.1	tubulin/FtsZ domain containing protein, putative, expressed	0.524874	2.3824	2.18237	5e-05
LOC_Os08g06040	AT1G26880.1	60S ribosomal protein L34, putative, expressed	10.4465	47.4149	2.18232	5e-05
LOC_Os09g39050	AT2G26160.1	OsFBX342 - F-box domain containing protein, expressed	0.183043	0.830586	2.18195	0.00015
LOC_Os12g38150	AT2G28790.1	osmotin, putative, expressed	1.10614	5.01759	2.18146	5e-05
LOC_Os01g64190	AT5G09270.2	expressed protein	0.560224	2.53942	2.18042	5e-05
LOC_Os09g11170	AT3G14250.1	protein binding protein, putative, expressed	0.289159	1.30912	2.17866	0.00015
LOC_Os12g29400	AT5G13200.1	GRAM domain containing protein, expressed	0.684374	3.09345	2.17636	5e-05
LOC_Os08g31760	AT4G39840.1	expressed protein	0.219251	0.990502	2.17558	5e-05
LOC_Os07g10300	AT1G16870.1	expressed protein	0.953679	4.30326	2.17385	5e-05
LOC_Os01g43270	AT1G01420.1	hydroquinone glucosyltransferase, putative, expressed	0.358965	1.61858	2.17281	5e-05
LOC_Os05g45070	AT2G46150.1	harpin-induced protein 1 domain containing protein, expressed	0.559993	2.52475	2.17266	5e-05
LOC_Os03g55280	AT1G14810.1	semialdehyde dehydrogenase, NAD binding domain containing protein, putative, expressed	1.39735	6.29672	2.17191	5e-05
LOC_Os06g23114	AT1G31710.1	copper methylamine oxidase precursor, putative, expressed	1.35992	6.128	2.17189	5e-05
LOC_Os04g45160	AT5G23850.1	DTA2, putative, expressed	1.44202	6.47793	2.16744	5e-05
LOC_Os02g18940	AT1G36320.1	expressed protein	0.644982	2.8974	2.16743	5e-05
LOC_Os03g04070	AT2G17040.1	no apical meristem protein, putative, expressed	1.02454	4.6012	2.16703	5e-05
LOC_Os07g17250	AT3G14470.1	disease resistance RPP13-like protein 1, putative, expressed	0.551992	2.47659	2.16564	5e-05
LOC_Os03g21950	AT5G50950.2	fumarate hydratase, mitochondrial precursor, putative, expressed	5.98809	26.8391	2.16417	5e-05
LOC_Os05g30420	AT1G02870.1	expressed protein	0.832266	3.72952	2.16387	5e-05
LOC_Os05g02040	AT4G19130.1	RPA1C - Putative single-stranded DNA binding complex subunit 1, expressed	0.131291	0.587786	2.16253	5e-05
LOC_Os03g51459	AT3G05570.1	expressed protein	1.0516	4.70733	2.16232	5e-05
LOC_Os06g02510	AT3G49010.2	ribosomal protein L13, putative, expressed	10.1707	45.4988	2.16142	5e-05
LOC_Os03g56580	AT2G43000.1	no apical meristem protein, putative, expressed	1.16119	5.1858	2.15897	5e-05
LOC_Os07g48960	AT5G26860.1	OsLonP3 - Putative Lon protease homologue, expressed	0.894856	3.99388	2.15806	5e-05
LOC_Os03g26229	AT5G15200.1	40S ribosomal protein S9-1, putative, expressed	0.998279	4.45528	2.158	5e-05
LOC_Os02g01350	AT4G28200.1	expressed protein	0.620632	2.7627	2.15427	5e-05
LOC_Os03g40180	AT4G17390.1	60S ribosomal protein L15, putative, expressed	14.6122	64.9512	2.15219	5e-05
LOC_Os01g64090	AT1G08360.1	L1P family of ribosomal proteins domain containing protein, expressed	3.95841	17.5825	2.15115	5e-05
LOC_Os05g34270	AT5G48380.1	inactive receptor kinase At1g27190 precursor, putative, expressed	4.51322	20.0359	2.15036	5e-05
LOC_Os03g16390	AT3G23160.1	avr9/Cf-9 rapidly elicited protein, putative, expressed	4.3633	19.3655	2.15	5e-05
LOC_Os05g50654	AT5G41685.1	mitochondrial import receptor subunit TOM7-1, putative, expressed	0.996703	4.42212	2.1495	5e-05
LOC_Os03g08999	AT1G22430.1	dehydrogenase, putative, expressed	5.1741	22.9344	2.14813	5e-05
LOC_Os02g56960	AT3G04400.1	ribosomal protein, putative, expressed	19.9882	88.5754	2.14776	5e-05
LOC_Os07g40930	AT5G15550.1	WD repeat-containing protein 12, putative, expressed	0.867909	3.84575	2.14765	5e-05
LOC_Os03g12260	AT3G56630.1	cytochrome P450 protein, putative, expressed	5.51161	24.41	2.14693	5e-05
LOC_Os11g35040	AT5G53970.1	aminotransferase, classes I and II, domain containing protein, expressed	0.509286	2.25534	2.1468	5e-05
LOC_Os08g25624	AT5G33320.1	phosphate/phosphate translocator, putative, expressed	1.68567	7.45659	2.1452	5e-05
LOC_Os09g36680	AT1G26820.1	ribonuclease T2 family domain containing protein, expressed	283.483	1253.12	2.1442	5e-05
LOC_Os02g40880	AT2G20450.1	ribosomal protein L14, putative, expressed	14.8183	65.4977	2.14407	5e-05
LOC_Os10g40070	AT1G11760.1	expressed protein	0.457144	2.01966	2.14339	0.003
LOC_Os01g46610	AT1G65930.1	dehydrogenase, putative, expressed	26.8618	118.668	2.14331	5e-05
LOC_Os11g07450	AT1G47570.1	zinc finger, C3HC4 type domain containing protein, expressed	0.282604	1.2471	2.14173	5e-05
LOC_Os01g27730	AT3G07050.1	GTPase of unknown function domain containing protein, putative, expressed	1.91527	8.44848	2.14114	5e-05
LOC_Os01g53430	AT3G16520.3	anthocyanidin 5,3-O-glucosyltransferase, putative, expressed	0.291464	1.28509	2.14047	5e-05
LOC_Os07g12650	AT2G32060.3	ribosomal protein L7Ae, putative, expressed	4.8321	21.3011	2.14021	5e-05
LOC_Os02g47350	AT5G19200.1	oxidoreductase, short chain dehydrogenase/reductase family, putative, expressed	1.35217	5.95883	2.13975	5e-05
LOC_Os01g57630	AT1G55890.1	pentatricopeptide containing protein, putative, expressed	1.01515	4.47292	2.13952	5e-05
LOC_Os03g40194	AT3G14470.1	disease resistance RPP13-like protein 1, putative, expressed	0.0992842	0.437353	2.13916	5e-05
LOC_Os09g39960	AT3G60190.1	dynamin family protein, putative, expressed	4.95776	21.8257	2.13827	5e-05
LOC_Os03g20440	AT3G56880.1	VQ domain containing protein, putative, expressed	0.974152	4.28508	2.1371	5e-05
LOC_Os03g56540	AT5G03030.1	heat shock protein DnaJ, putative, expressed	3.80368	16.7219	2.13627	5e-05
LOC_Os01g65730	AT3G56570.1	SET domain containing protein, expressed	0.142743	0.627414	2.136	0.00035
LOC_Os01g04330	AT5G37770.1	OsCML16 - Calmodulin-related calcium sensor protein, expressed	4.36576	19.1794	2.13525	5e-05
LOC_Os03g27590	AT2G27920.1	OsSCP18 - Putative Serine Carboxypeptidase homologue, expressed	1.2129	5.32768	2.13505	5e-05
LOC_Os02g17534	AT2G03220.1	xyloglucan fucosyltransferase, putative, expressed	9.79512	42.9934	2.13398	5e-05
LOC_Os07g02120	AT5G61290.1	flavin-containing monooxygenase family protein, putative, expressed	1.03304	4.5335	2.13373	5e-05
LOC_Os01g59990	AT2G36620.1	ribosomal protein L24, putative, expressed	15.3825	67.4913	2.13341	5e-05
LOC_Os03g22460	AT5G27700.1	expressed protein	22.9062	100.493	2.13329	5e-05
LOC_Os01g58500	AT5G45540.1	expressed protein	0.340787	1.49424	2.13247	5e-05
LOC_Os02g32370	AT5G61760.1	inositol hexaphosphate kinase, putative, expressed	2.02573	8.8754	2.13137	5e-05
LOC_Os06g12390	AT1G26810.1	galactosyltransferase family protein, putative, expressed	1.73234	7.58497	2.13042	5e-05
LOC_Os10g33130	AT4G20140.1	leucine-rich repeat receptor protein kinase EXS precursor, putative, expressed	0.726399	3.17473	2.1278	5e-05
LOC_Os09g36320	AT5G47070.1	tyrosine protein kinase domain containing protein, putative, expressed	0.962761	4.20505	2.12687	5e-05
LOC_Os04g50660	AT5G16750.1	WD domain, G-beta repeat domain containing protein, expressed	0.549765	2.40009	2.1262	5e-05
LOC_Os01g65690	AT4G15093.1	4,5-DOPA dioxygenase extradiol, putative, expressed	0.222043	0.96936	2.12619	0.0007
LOC_Os01g56880	AT2G16430.2	purple acid phosphatase precursor, putative, expressed	2.23493	9.7542	2.12579	5e-05
LOC_Os06g02144	AT3G02360.2	6-phosphogluconate dehydrogenase, decarboxylating, putative, expressed	27.5693	120.081	2.12288	5e-05
LOC_Os04g51360	AT1G31600.3	oxidoreductase, 2OG-Fe oxygenase family protein, putative, expressed	0.166815	0.726408	2.12253	0.0095
LOC_Os06g36700	AT1G24510.1	T-complex protein, putative, expressed	4.99444	21.7426	2.12213	5e-05
LOC_Os06g15680	AT3G48290.2	cytochrome P450 71A6, putative, expressed	0.115487	0.502603	2.12169	0.0095
LOC_Os07g33898	AT4G14320.1	60S ribosomal protein L44, putative, expressed	0.538784	2.34228	2.12014	5e-05
LOC_Os01g54870	AT2G34480.1	60S ribosomal protein L18a, putative, expressed	14.1431	61.3979	2.11809	5e-05
LOC_Os07g35790	AT4G05200.1	TKL_IRAK_DUF26-ld.5 - DUF26 kinases have homology to DUF26 containing loci, expressed	0.557975	2.41765	2.11533	5e-05
LOC_Os05g40780	AT1G77350.2	keratinocytes-associated protein 2, putative, expressed	6.4342	27.8552	2.11411	5e-05
LOC_Os04g41130	AT1G65480.1	osFTL6 FT-Like6 homologous to Flowering Locus T gene; contains Pfam profile PF01161: Phosphatidylethanolamine-binding protein, expressed	0.116411	0.503588	2.11302	5e-05
LOC_Os01g67420	AT1G05790.1	lipase, putative, expressed	0.28606	1.23701	2.11246	5e-05
LOC_Os03g50960	AT4G12470.1	LTPL118 - Protease inhibitor/seed storage/LTP family protein precursor, expressed	0.341686	1.47704	2.11196	0.00165
LOC_Os03g58810	AT3G18600.1	DEAD-box ATP-dependent RNA helicase, putative, expressed	1.16341	5.02454	2.11064	5e-05
LOC_Os01g59740	AT3G08640.1	expressed protein	15.3929	66.3436	2.10769	5e-05
LOC_Os02g46990	AT5G16930.1	AAA-type ATPase family protein, putative, expressed	0.648914	2.79656	2.10755	5e-05
LOC_Os02g03410	AT2G17890.1	CAMK_CAMK_like.12 - CAMK includes calcium/calmodulin depedent protein kinases, expressed	2.94881	12.6984	2.10644	5e-05
LOC_Os10g33040	AT1G35710.1	receptor-like protein kinase precursor, putative, expressed	0.797881	3.43509	2.1061	5e-05
LOC_Os06g38450	AT5G45890.1	vignain precursor, putative, expressed	3.69082	15.8806	2.10525	5e-05
LOC_Os02g57540	AT2G19730.2	60S ribosomal protein L28-1, putative, expressed	19.3218	83.0965	2.10456	5e-05
LOC_Os06g18930	AT4G11000.1	cadmium tolerance factor, putative, expressed	1.22523	5.26476	2.10331	5e-05
LOC_Os11g06210	AT3G14470.1	expressed protein	0.311027	1.33606	2.10287	5e-05
LOC_Os01g73950	AT3G48250.1	PPR repeat containing protein, expressed	0.385637	1.65352	2.10022	5e-05
LOC_Os06g49030	AT5G58110.1	activator of 90 kDa heat shock protein ATPase homolog, putative, expressed	1.58461	6.79196	2.0997	5e-05
LOC_Os06g49190	AT3G18280.1	LTPL154 - Protease inhibitor/seed storage/LTP family protein precursor, expressed	0.762121	3.26457	2.0988	0.00025
LOC_Os01g53620	AT2G20585.3	expressed protein	1.17848	5.04511	2.09796	5e-05
LOC_Os01g24690	AT3G55280.2	60S ribosomal protein L23A, putative, expressed	12.8722	55.0474	2.09642	5e-05
LOC_Os06g17560	AT5G50140.1	cadmium tolerance factor, putative, expressed	1.46907	6.27644	2.09505	5e-05
LOC_Os11g29400	AT1G64190.1	6-phosphogluconate dehydrogenase, decarboxylating, putative, expressed	4.40173	18.7947	2.09418	5e-05
LOC_Os08g04180	AT4G27070.1	tryptophan synthase beta chain 1, putative, expressed	124.827	532.878	2.09388	5e-05
LOC_Os01g47820	AT1G34300.1	S-locus-like receptor protein kinase, putative, expressed	0.128316	0.547205	2.09239	5e-05
LOC_Os05g49900	AT2G26640.1	3-ketoacyl-CoA synthase, putative, expressed	1.18496	5.04342	2.08957	5e-05
LOC_Os03g08140	AT1G77550.1	tubulin--tyrosine ligase-like protein 12, putative, expressed	0.33168	1.41103	2.08888	5e-05
LOC_Os06g35520	AT5G05340.1	peroxidase precursor, putative, expressed	1.16507	4.9507	2.08722	5e-05
LOC_Os05g41670	AT1G79330.1	ICE-like protease p20 domain containing protein, putative, expressed	1.01619	4.31537	2.08632	5e-05
LOC_Os05g41110	AT1G77940.1	ribosomal protein L7Ae, putative, expressed	28.5313	121.112	2.08572	5e-05
LOC_Os05g33460	AT5G07900.1	mTERF domain containing protein, expressed	0.257075	1.09029	2.08445	5e-05
LOC_Os01g62790	AT2G39740.1	expressed protein	0.476744	2.02055	2.08346	5e-05
LOC_Os05g41180	AT2G27020.1	peptidase, T1 family, putative, expressed	7.60903	32.2268	2.08248	5e-05
LOC_Os05g47630	AT1G18440.1	peptidyl-tRNA hydrolase, mitochondrial precursor protein, putative, expressed	1.6356	6.92489	2.08197	5e-05
LOC_Os03g57200	AT1G78380.1	glutathione S-transferase, putative, expressed	0.476354	2.01443	2.08027	5e-05
LOC_Os12g14080	AT3G01740.1	expressed protein	2.71424	11.4554	2.07741	5e-05
LOC_Os10g30610	AT5G60740.1	white-brown complex homolog protein, putative, expressed	0.976595	4.11981	2.07674	5e-05
LOC_Os02g56990	AT1G15250.1	ribosomal protein L37, putative, expressed	13.3495	56.307	2.07653	5e-05
LOC_Os08g08700	AT4G05320.2	ubiquitin family protein, putative, expressed	0.189455	0.798822	2.07602	0.01155
LOC_Os10g08930	AT5G62300.1	S10/S20 domain containing ribosomal protein, putative, expressed	29.9634	126.164	2.07403	5e-05
LOC_Os02g27760	AT1G07770.1	40S ribosomal protein S15a, putative, expressed	14.9764	62.9908	2.07245	5e-05
LOC_Os07g37510	AT1G79360.1	organic cation transporter-related, putative, expressed	0.408728	1.71805	2.07156	5e-05
LOC_Os05g30240	AT1G10270.1	PPR repeat domain containing protein, putative, expressed	0.931513	3.9155	2.07155	5e-05
LOC_Os09g16950	AT5G10530.1	cysteine-rich receptor-like protein kinase 25 precursor, putative, expressed	0.797116	3.3499	2.07126	5e-05
LOC_Os01g07970	AT1G52720.1	expressed protein	5.57344	23.4001	2.06988	5e-05
LOC_Os08g41470	AT3G25070.1	proteophosphoglycan ppg4, putative, expressed	3.72457	15.6348	2.06961	5e-05
LOC_Os01g52864	AT1G78620.1	transmembrane protein, putative, expressed	2.1967	9.22112	2.0696	5e-05
LOC_Os01g57870	AT4G26090.1	disease resistance protein RPS2, putative, expressed	0.363719	1.52648	2.06931	5e-05
LOC_Os08g37060	AT1G47480.1	gibberellin receptor GID1L2, putative, expressed	4.20235	17.6303	2.06879	5e-05
LOC_Os07g35540	AT4G23130.2	TKL_IRAK_DUF26-lc.19 - DUF26 kinases have homology to DUF26 containing loci, expressed	3.54737	14.8789	2.06845	5e-05
LOC_Os02g02800	AT1G63855.3	AGAP001222-PA, putative, expressed	0.191166	0.801602	2.06806	0.00025
LOC_Os06g27560	AT3G18180.1	glycosyltransferase protein, putative, expressed	12.5343	52.5532	2.0679	5e-05
LOC_Os05g46260	AT5G04500.1	exostosin, putative, expressed	1.89619	7.9455	2.06704	5e-05
LOC_Os11g33050	AT1G28190.1	expressed protein	4.85667	20.3425	2.06646	5e-05
LOC_Os03g31510	AT5G47550.1	cysteine proteinase inhibitor 8 precursor, putative, expressed	6.88858	28.8491	2.06625	5e-05
LOC_Os01g47400	AT5G66460.1	OsMan01 - Endo-Beta-Mannanase, expressed	0.267983	1.12225	2.06619	5e-05
LOC_Os05g27340	AT5G01750.2	expressed protein	1.68977	7.06012	2.06287	5e-05
LOC_Os04g54360	AT2G20810.1	glycosyl transferase 8 domain containing protein, putative, expressed	1.93019	8.05974	2.06199	5e-05
LOC_Os03g60400	AT5G02960.1	40S ribosomal protein S23, putative, expressed	6.44678	26.9029	2.06111	5e-05
LOC_Os02g54890	AT4G30440.1	UDP-glucuronate 4-epimerase, putative, expressed	2.51332	10.4872	2.06097	5e-05
LOC_Os07g32230	AT4G21570.1	domain of unknown function domain containing protein, expressed	6.53697	27.2726	2.06076	5e-05
LOC_Os12g36270	AT4G14280.1	expressed protein	0.766508	3.19621	2.05999	5e-05
LOC_Os01g54890	AT5G47220.1	ethylene-responsive transcription factor 2, putative, expressed	0.293606	1.2227	2.05812	0.0038
LOC_Os04g39220	AT5G06350.1	expressed protein	44.7816	191.597	2.05634	3.11474e-60
LOC_Os10g41470	AT4G15000.1	60S ribosomal protein L27-3, putative, expressed	16.4113	68.2584	2.05631	5e-05
LOC_Os12g41620	AT2G18900.1	WD domain, G-beta repeat domain containing protein, expressed	0.511664	2.12646	2.05518	5e-05
LOC_Os07g02330	AT4G33920.1	protein phosphatase 2C, putative, expressed	0.659378	2.73913	2.05454	5e-05
LOC_Os08g01390	AT1G34260.1	phosphatidylinositol-4-phosphate 5-Kinase, putative, expressed	1.01359	4.20543	2.05278	5e-05
LOC_Os01g56450	AT3G15810.1	DUF567 domain containing protein, putative, expressed	0.361524	1.4998	2.05261	0.00035
LOC_Os02g39820	AT1G19520.1	PPR repeat domain containing protein, putative, expressed	0.723823	2.99526	2.04897	5e-05
LOC_Os04g49320	AT1G65810.1	tRNA-splicing endonuclease positive effector-related, putative, expressed	0.139635	0.577193	2.04739	5e-05
LOC_Os05g46430	AT2G19730.2	60S ribosomal protein L28-1, putative, expressed	16.0684	66.4023	2.04701	5e-05
LOC_Os09g24330	AT1G70740.1	TKL_IRAK_DUF26-lg.2 - DUF26 kinases have homology to DUF26 containing loci, expressed	2.56678	10.6048	2.04668	5e-05
LOC_Os11g37050	AT3G46730.1	expressed protein	0.62996	2.60253	2.04658	5e-05
LOC_Os03g33580	AT3G19590.1	mitotic checkpoint protein, putative, expressed	3.15978	13.0538	2.04657	5e-05
LOC_Os01g67134	AT3G25520.1	ribosomal L18p/L5e family protein, putative, expressed	29.7243	122.771	2.04625	5e-05
LOC_Os12g37760	AT3G07040.1	RGH1A, putative, expressed	0.598921	2.47158	2.04499	5e-05
LOC_Os05g03610	AT3G08510.2	phospholipase C, putative, expressed	3.59596	14.8337	2.04443	5e-05
LOC_Os01g16890	AT1G36240.1	ribosomal protein L7Ae, putative, expressed	17.6552	72.8131	2.0441	5e-05
LOC_Os04g29790	AT1G21210.1	OsWAK40 - OsWAK receptor-like protein OsWAK-RLP, expressed	0.250223	1.0317	2.04374	0.01175
LOC_Os01g13930	AT2G42760.1	expressed protein	2.02906	8.34355	2.03985	5e-05
LOC_Os05g34460	AT5G36950.1	OsDegp7 - Putative Deg protease homologue, expressed	0.54382	2.23588	2.03964	5e-05
LOC_Os02g08490	AT2G25140.1	chaperone protein clpB 1, putative, expressed	0.423032	1.73926	2.03963	5e-05
LOC_Os04g12540	AT5G60900.1	receptor-like protein kinase, putative, expressed	0.456432	1.87626	2.03939	5e-05
LOC_Os10g25030	AT4G37000.1	red chlorophyll catabolite reductase, putative, expressed	1.33539	5.48784	2.03898	5e-05
LOC_Os04g59190	AT1G71695.1	peroxidase precursor, putative, expressed	0.909748	3.73551	2.03777	5e-05
LOC_Os01g64310	AT5G22380.1	no apical meristem protein, putative, expressed	0.795717	3.26507	2.03679	5e-05
LOC_Os05g44350	AT2G25830.1	conserved uncharacterized protein, putative, expressed	0.364914	1.4952	2.03471	5e-05
LOC_Os07g14700	AT2G35460.1	harpin-induced protein 1 domain containing protein, expressed	0.990057	4.05092	2.03267	5e-05
LOC_Os10g38189	AT1G10370.1	glutathione S-transferase, putative, expressed	0.393013	1.60774	2.03238	0.00365
LOC_Os11g10120	AT3G14470.1	expressed protein	0.338694	1.38421	2.03101	5e-05
LOC_Os03g29740	AT2G23930.1	LSM domain containing protein, expressed	3.10595	12.6886	2.03043	5e-05
LOC_Os06g19690	AT3G57280.1	expressed protein	7.09813	28.9227	2.02669	5e-05
LOC_Os05g07000	AT3G53500.2	splicing factor, arginine/serine-rich 7, putative, expressed	0.194809	0.793527	2.02622	0.0006
LOC_Os11g45790	AT3G07040.1	NB-ARC domain containing protein, expressed	0.692268	2.81882	2.02569	5e-05
LOC_Os09g25610	AT4G30550.1	class I glutamine amidotransferase, putative, expressed	8.02157	32.6484	2.02506	5e-05
LOC_Os03g04410	AT2G05710.1	aconitate hydratase protein, putative, expressed	13.4511	54.7118	2.02412	5e-05
LOC_Os07g45060	AT3G06035.1	uncharacterized GPI-anchored protein At5g19240 precursor, putative, expressed	1.62864	6.61987	2.02313	5e-05
LOC_Os04g38900	AT5G40770.1	prohibitin, putative, expressed	9.41472	38.2317	2.02178	5e-05
LOC_Os03g50120	AT1G70650.1	zinc finger family protein, putative, expressed	0.264902	1.07558	2.02159	5e-05
LOC_Os09g33530	AT5G41120.1	expressed protein	0.277506	1.12519	2.01957	5e-05
LOC_Os03g09140	AT5G10260.1	ras-related protein, putative, expressed	3.09602	12.5491	2.01909	5e-05
LOC_Os06g33530	AT5G53140.1	protein phosphatase 2C, putative, expressed	0.23159	0.93758	2.01737	0.00015
LOC_Os03g58720	AT2G21440.1	RNA recognition motif containing protein, putative, expressed	0.250414	1.01365	2.01717	5e-05
LOC_Os07g29320	AT3G22660.1	rRNA-processing protein EBP2, putative, expressed	2.04827	8.28864	2.01673	5e-05
LOC_Os07g35690	AT4G23180.1	TKL_IRAK_DUF26-lc.3 - DUF26 kinases have homology to DUF26 containing loci, expressed	1.58634	6.41909	2.01667	5e-05
LOC_Os11g03660	AT2G41010.1	VQ domain containing protein, putative, expressed	0.52734	2.13379	2.01661	0.00045
LOC_Os11g10850	AT5G42510.1	dirigent, putative, expressed	0.478872	1.9368	2.01596	0.00405
LOC_Os03g58110	AT4G13340.1	uncharacterized protein At4g06744 precursor, putative, expressed	1.82515	7.37637	2.0149	5e-05
LOC_Os02g13150	AT5G56750.1	pollen-specific protein SF21, putative, expressed	4.07698	16.4656	2.01389	5e-05
LOC_Os10g28240	AT3G22910.1	calcium-transporting ATPase, plasma membrane-type, putative, expressed	0.240974	0.973169	2.01381	5e-05
LOC_Os12g38880	AT3G29230.1	tetratricopeptide-like helical, putative, expressed	0.161395	0.651271	2.01266	5e-05
LOC_Os05g43440	AT4G11060.1	single-stranded DNA-binding protein, putative, expressed	0.478429	1.9303	2.01245	5e-05
LOC_Os09g31180	AT1G33140.1	ribosomal protein L6, putative, expressed	37.344	150.628	2.01204	5e-05
LOC_Os02g35940	AT1G47480.1	gibberellin receptor GID1L2, putative, expressed	0.792069	3.19365	2.01151	5e-05
LOC_Os01g25360	AT2G23560.1	esterase, putative, expressed	0.732025	2.9511	2.01129	5e-05
LOC_Os03g17910	AT4G14145.1	kinesin like protein, putative, expressed	0.926941	3.73584	2.01088	5e-05
LOC_Os02g01560	AT5G58420.1	40S ribosomal protein S4, putative, expressed	40.5062	163.22	2.01061	5e-05
LOC_Os06g10580	AT3G17700.1	cyclic nucleotide-gated ion channel, putative, expressed	3.96058	15.9483	2.00961	5e-05
LOC_Os05g28510	AT3G08947.1	importin subunit beta, putative, expressed	0.949517	3.82168	2.00894	5e-05
LOC_Os02g06930	AT1G16670.1	protein kinase, putative, expressed	0.890009	3.58053	2.00828	5e-05
LOC_Os03g10340	AT4G34670.1	40S ribosomal protein S3a, putative, expressed	11.3796	45.7332	2.00679	5e-05
LOC_Os10g30910	AT2G46060.1	transmembrane protein-related, putative, expressed	1.38115	5.54392	2.00504	5e-05
LOC_Os06g45570	AT4G39720.1	VQ domain containing protein, putative, expressed	13.2797	53.237	2.00321	5e-05
LOC_Os01g60770	AT1G69530.1	expansin precursor, putative, expressed	5.06648	20.2933	2.00194	5e-05
LOC_Os02g36000	AT3G60520.1	zinc finger protein, putative, expressed	0.411267	1.64653	2.00128	0.0038
LOC_Os08g09900	AT3G42170.1	WRKY118, expressed	0.415129	1.66046	1.99995	5e-05
LOC_Os06g04620	AT3G51160.1	GDP-mannose 4,6 dehydratase 2, putative, expressed	5.53703	22.1427	1.99965	5e-05
LOC_Os02g11130	AT2G36780.1	cytokinin-O-glucosyltransferase 3, putative, expressed	0.114955	0.459456	1.99886	0.01475
LOC_Os04g44910	AT2G37710.1	receptor like protein kinase, putative, expressed	3.10954	12.4221	1.99814	5e-05
LOC_Os02g35060	AT3G26410.1	RNA methyltransferase protein, putative, expressed	1.67986	6.7072	1.99737	5e-05
LOC_Os09g39740	AT2G36840.1	ACT domain containing protein, expressed	1.26953	5.06292	1.99568	5e-05
LOC_Os08g38850	AT4G39170.1	phosphatidylinositol transfer, putative, expressed	0.137321	0.54745	1.99518	5e-05
LOC_Os09g25760	AT2G23810.1	tetraspanin family protein, putative, expressed	36.4864	145.451	1.9951	5e-05
LOC_Os09g20460	AT4G39720.1	VQ domain containing protein, putative, expressed	3.23677	12.9013	1.99488	5e-05
LOC_Os03g22340	AT3G05560.2	60S ribosomal protein L22-2, putative, expressed	15.477	61.6792	1.99466	5e-05
LOC_Os05g49030	AT2G34480.1	60S ribosomal protein L18a, putative, expressed	23.5423	93.7869	1.99413	5e-05
LOC_Os12g28100	AT3G46530.1	NBS-LRR disease resistance protein, putative, expressed	0.515659	2.05414	1.99404	5e-05
LOC_Os01g04800	AT1G25560.1	B3 DNA binding domain containing protein, expressed	1.38067	5.49477	1.99269	5e-05
LOC_Os09g32670	AT3G23820.1	UDP-glucuronate 4-epimerase, putative, expressed	2.88854	11.493	1.99234	5e-05
LOC_Os04g57890	AT1G34130.1	oligosaccharyl transferase, putative, expressed	4.59286	18.2719	1.99216	5e-05
LOC_Os06g43690	AT4G04940.1	WD repeat-containing protein, putative, expressed	0.587285	2.33378	1.99054	5e-05
LOC_Os12g05430	AT3G49910.1	ribosomal protein L24, putative, expressed	20.5003	81.4023	1.98943	5e-05
LOC_Os03g56250	AT2G16250.1	LRR receptor-like protein kinase, putative, expressed	2.34444	9.29108	1.9866	5e-05
LOC_Os02g03294	AT2G44740.1	cyclin, putative, expressed	0.134846	0.534336	1.98643	0.02755
LOC_Os03g27260	AT5G10360.1	40S ribosomal protein S6, putative, expressed	18.8231	74.4435	1.98364	5e-05
LOC_Os01g16240	AT2G27030.3	OsCam1-3 - Calmodulin, expressed	18.6576	73.6629	1.98118	5e-05
LOC_Os02g45750	AT2G33580.1	protein kinase domain containing protein, expressed	1.83724	7.2534	1.98111	5e-05
LOC_Os03g27230	AT1G22410.1	phospho-2-dehydro-3-deoxyheptonate aldolase, chloroplast precursor, putative, expressed	4.92	19.4196	1.98078	5e-05
LOC_Os06g40170	AT3G15730.1	phospholipase D, putative, expressed	0.332751	1.31238	1.97967	5e-05
LOC_Os04g10240	AT1G04340.1	nicotiana lesion-inducing like, putative, expressed	9.88533	38.8901	1.97604	5e-05
LOC_Os01g42470	AT5G11340.1	acetyltransferase, GNAT family, putative, expressed	2.08543	8.19517	1.97443	5e-05
LOC_Os10g40540	AT4G31810.1	enoyl-CoA hydratase/isomerase family protein, putative, expressed	1.58796	6.23073	1.97222	5e-05
LOC_Os12g03880	AT2G40010.1	60S acidic ribosomal protein P0, putative, expressed	2.77966	10.9051	1.97203	5e-05
LOC_Os02g36330	AT1G72220.1	RING-H2 finger protein ATL1O, putative, expressed	0.95311	3.73856	1.97177	5e-05
LOC_Os01g01680	AT2G46630.1	expressed protein	0.958881	3.75857	1.97076	5e-05
LOC_Os04g53070	AT5G65630.1	expressed protein	0.116326	0.45593	1.97064	0.0203
LOC_Os01g42520	AT5G25460.1	expressed protein	2.72131	10.6653	1.97054	5e-05
LOC_Os08g06170	AT5G44400.1	berberine and berberine like domain containing protein, expressed	8.80636	34.4941	1.96973	5e-05
LOC_Os04g59160	AT1G71695.1	peroxidase precursor, putative, expressed	0.170672	0.667272	1.96705	0.0051
LOC_Os05g50380	AT1G27680.1	glucose-1-phosphate adenylyltransferase large subunit, chloroplast precursor, putative, expressed	1.38479	5.41288	1.96673	5e-05
LOC_Os12g43440	AT4G11650.1	thaumatin, putative, expressed	1.86295	7.27759	1.96587	5e-05
LOC_Os10g31950	AT2G33150.1	3-ketoacyl-CoA thiolase, peroxisomal precursor, putative, expressed	8.46922	33.0831	1.9658	5e-05
LOC_Os03g08810	AT5G62440.1	expressed protein	1.65385	6.45953	1.9656	5e-05
LOC_Os02g45920	AT1G73240.1	expressed protein	0.842782	3.2903	1.96499	5e-05
LOC_Os08g44480	AT4G39200.1	40S ribosomal protein S25, putative, expressed	28.2929	110.364	1.96376	5e-05
LOC_Os07g12320	AT2G47990.1	WD domain, G-beta repeat domain containing protein, expressed	0.718765	2.80212	1.96293	5e-05
LOC_Os07g48310	AT5G58300.2	inactive receptor kinase At2g26730 precursor, putative, expressed	5.915	23.0586	1.96286	5e-05
LOC_Os05g35580	AT2G16570.1	amidophosphoribosyltransferase, chloroplast precursor, putative, expressed	1.22018	4.75206	1.96146	5e-05
LOC_Os06g45500	AT5G44790.1	copper-transporting ATPase, putative, expressed	2.57207	10.016	1.96131	5e-05
LOC_Os07g15880	AT1G03860.3	mitochondrial prohibitin complex protein 2, putative, expressed	7.39785	28.7776	1.95977	5e-05
LOC_Os06g48780	AT4G25890.1	60S acidic ribosomal protein, putative, expressed	20.4506	79.542	1.95957	5e-05
LOC_Os01g09800	AT1G64280.1	BTBA1 - Bric-a-Brac,Tramtrack, Broad Complex BTB domain with Ankyrin repeat region, expressed	2.20903	8.58733	1.9588	5e-05
LOC_Os02g28810	AT5G59240.1	ribosomal protein, putative, expressed	9.43526	36.6703	1.95848	5e-05
LOC_Os04g59120	AT1G25270.1	auxin-induced protein 5NG4, putative, expressed	2.51458	9.7679	1.95773	5e-05
LOC_Os04g51630	AT2G44120.2	60S ribosomal protein L7, putative, expressed	13.0808	50.8069	1.95758	5e-05
LOC_Os05g31000	AT3G12390.1	nascent polypeptide-associated complex subunit alpha, putative, expressed	15.8046	61.3353	1.95638	5e-05
LOC_Os01g52010	AT1G34060.1	alliin lyase precursor, putative, expressed	10.4846	40.6886	1.95636	5e-05
LOC_Os01g01060	AT2G37270.1	40S ribosomal protein S5, putative, expressed	15.0747	58.4766	1.95573	5e-05
LOC_Os01g04710	AT1G25510.1	aspartic proteinase, putative, expressed	0.424061	1.64312	1.9541	5e-05
LOC_Os04g51100	AT1G80480.1	COBW domain containing protein, putative, expressed	0.12827	0.496913	1.95381	0.00065
LOC_Os11g05370	AT3G49910.1	60S ribosomal protein L26-1, putative, expressed	5.12463	19.8486	1.95352	5e-05
LOC_Os10g39090	AT2G40095.1	hydrolase, alpha/beta fold family protein, putative, expressed	0.636321	2.46278	1.95246	5e-05
LOC_Os04g32710	AT2G45710.1	40S ribosomal protein S27, putative, expressed	214.722	865.669	1.95006	3.4891e-239
LOC_Os04g55410	AT1G80460.1	FGGY family of carbohydrate kinases, putative, expressed	6.38105	24.6541	1.94996	5e-05
LOC_Os07g10720	AT5G59850.1	40S ribosomal protein S15a, putative, expressed	30.6917	118.537	1.94941	5e-05
LOC_Os03g05840	AT4G38540.1	FAD dependent oxidoreductase domain containing protein, expressed	16.0754	66.188	1.94918	1.48913e-20
LOC_Os02g03730	AT2G35605.1	SWIB/MDM2 domain containing protein, expressed	1.47026	5.67683	1.94901	5e-05
LOC_Os06g40950	AT3G57660.1	DNA-directed RNA polymerase I subunit RPA1, putative, expressed	1.09532	4.22447	1.94742	5e-05
LOC_Os02g47370	AT2G38250.1	transcription factor TF2, putative, expressed	1.61403	6.22247	1.94682	5e-05
LOC_Os12g42876	AT5G17920.1	5-methyltetrahydropteroyltriglutamate--homocysteine methyltransferase, putative, expressed	39.8946	153.733	1.94617	5e-05
LOC_Os03g36439	AT3G48880.2	F-box domain containing protein, expressed	0.740836	2.85403	1.94577	0.0006
LOC_Os05g18850	AT3G20420.1	endoribonuclease Dicer, putative, expressed	0.164267	0.632231	1.94441	0.0148
LOC_Os11g31430	AT3G05040.1	expressed protein	0.204683	0.786954	1.94289	5e-05
LOC_Os03g08440	AT3G04770.2	ribosomal protein S2, putative, expressed	16.6058	63.7946	1.94174	5e-05
LOC_Os02g18550	AT4G34670.1	40S ribosomal protein S3a, putative, expressed	8.65578	33.2274	1.94064	5e-05
LOC_Os01g72780	AT4G23540.1	expressed protein	0.438173	1.68122	1.93994	5e-05
LOC_Os03g53800	AT5G20950.2	periplasmic beta-glucosidase precursor, putative, expressed	21.6371	82.9771	1.93921	5e-05
LOC_Os07g08330	AT3G09630.1	ribosomal protein L4, putative, expressed	17.0284	65.2745	1.93858	5e-05
LOC_Os08g01910	AT3G60780.1	expressed protein	0.214306	0.820668	1.93713	0.0113
LOC_Os11g38959	AT5G39850.1	40S ribosomal protein S9-2, putative, expressed	31.3879	120.07	1.9356	5e-05
LOC_Os03g11380	AT5G61210.1	SNARE domain containing protein, putative, expressed	0.79416	3.03761	1.93544	5e-05
LOC_Os02g32690	AT3G53480.1	pleiotropic drug resistance protein 15, putative, expressed	0.125381	0.47951	1.93524	5e-05
LOC_Os01g36240	AT5G66390.1	peroxidase precursor, putative, expressed	0.148249	0.566857	1.93497	0.00525
LOC_Os12g16540	AT1G21240.1	OsWAK124 - OsWAK receptor-like protein OsWAK-RLP, expressed	0.842706	3.21982	1.93388	5e-05
LOC_Os03g04110	AT2G17120.1	lysM domain-containing GPI-anchored protein precursor, putative, expressed	26.861	102.623	1.93377	5e-05
LOC_Os08g39140	AT5G56000.1	heat shock protein, putative, expressed	15.2468	58.2437	1.93359	5e-05
LOC_Os07g12910	AT5G05610.1	PHD finger protein, putative, expressed	1.77823	6.79049	1.93308	5e-05
LOC_Os08g44220	AT4G39670.1	GLTP domain containing protein, putative, expressed	0.148373	0.566486	1.93281	0.0276
LOC_Os03g53530	AT1G03110.1	WD domain, G-beta repeat domain containing protein, expressed	1.18815	4.5291	1.93051	5e-05
LOC_Os03g11490	AT3G02890.1	expressed protein	0.109028	0.415235	1.92924	5e-05
LOC_Os09g10840	AT5G06839.3	transcription factor, putative, expressed	1.07336	4.08627	1.92866	5e-05
LOC_Os01g49290	AT1G18080.1	WD repeat-containing protein, putative, expressed	23.1608	88.1372	1.92806	5e-05
LOC_Os04g49748	AT1G44750.1	purine permease, putative, expressed	2.86504	10.8986	1.92752	5e-05
LOC_Os07g34040	AT3G44380.1	harpin-induced protein 1 domain containing protein, expressed	0.279255	1.06183	1.9269	0.01495
LOC_Os11g34020	AT1G32740.1	protein binding protein, putative, expressed	0.151142	0.574632	1.92673	0.01495
LOC_Os03g16610	AT5G60020.1	laccase precursor protein, putative, expressed	0.197418	0.75003	1.9257	5e-05
LOC_Os04g35680	AT3G19380.1	U-box domain containing protein, expressed	0.305918	1.162	1.92539	5e-05
LOC_Os03g42770	AT4G05410.1	expressed protein	0.379912	1.44287	1.92521	5e-05
LOC_Os11g40840	AT1G75640.1	receptor-like protein kinase 2 precursor, putative, expressed	0.181789	0.69013	1.9246	0.002
LOC_Os06g41840	AT2G33590.1	reductase, putative, expressed	2.54377	9.65548	1.92438	5e-05
LOC_Os12g18120	AT3G48440.1	zinc finger C-x8-C-x5-C-x3-H type family protein, expressed	6.02882	22.8762	1.9239	5e-05
LOC_Os12g21798	AT4G34670.1	40S ribosomal protein S3a, putative, expressed	11.0122	41.7823	1.92378	5e-05
LOC_Os02g49660	AT5G15900.1	expressed protein	0.260061	0.986553	1.92355	0.002
LOC_Os01g08760	AT1G71697.1	choline/ethanolamine kinase, putative, expressed	1.36369	5.17267	1.92339	5e-05
LOC_Os07g41200	AT1G74160.1	expressed protein	17.2237	65.3171	1.92332	2.17711e-20
LOC_Os06g37070	AT4G29735.1	expressed protein	112.528	427.609	1.92236	4.0341e-124
LOC_Os03g16080	AT3G53940.1	mitochondrial carrier protein, putative, expressed	0.944591	3.5783	1.92151	5e-05
LOC_Os11g45920	AT2G04880.2	WRKY63, expressed	0.255667	0.968043	1.92081	0.0007
LOC_Os06g36330	AT4G29140.1	MATE domain containing protein, expressed	0.247581	0.937226	1.92049	0.00065
LOC_Os03g05420	AT4G09980.1	MT-A70 domain containing protein, expressed	0.349776	1.32341	1.91976	5e-05
LOC_Os10g28870	AT3G06190.1	MBTB40 - Bric-a-Brac, Tramtrack, Broad Complex BTB domain with Meprin and TRAF Homology MATH domain, expressed	0.229512	0.866697	1.91696	0.0055
LOC_Os09g35860	AT1G01200.1	ras-related protein, putative, expressed	4.10457	15.4878	1.91583	5e-05
LOC_Os06g45410	AT1G79430.2	MYB family transcription factor, putative, expressed	0.366548	1.38282	1.91553	5e-05
LOC_Os03g37010	AT3G18180.1	glycosyltransferase, putative, expressed	6.15476	23.2016	1.91445	5e-05
LOC_Os02g25780	AT2G45360.1	expressed protein	0.868983	3.27569	1.9144	5e-05
LOC_Os07g49520	AT3G55410.1	2-oxoglutarate dehydrogenase E1 component, mitochondrial precursor, putative, expressed	5.35166	20.1593	1.91339	5e-05
LOC_Os12g03420	AT3G56880.1	VQ domain containing protein, putative, expressed	0.163292	0.615043	1.91323	0.0278
LOC_Os03g28410	AT3G04770.2	ribosomal protein S2, putative, expressed	8.76893	32.9794	1.91109	5e-05
LOC_Os03g04590	AT1G04480.1	ribosomal protein, putative, expressed	41.819	157.232	1.91066	5e-05
LOC_Os11g12320	AT3G07040.1	disease resistance protein RPM1, putative, expressed	0.115003	0.43219	1.91	0.0117
LOC_Os09g27950	AT1G77810.2	galactosyltransferase, putative, expressed	4.08465	15.3363	1.90867	5e-05
LOC_Os09g16510	AT2G46400.1	WRKY74, expressed	9.25318	34.7294	1.90814	5e-05
LOC_Os03g16350	AT1G76500.1	DNA binding protein, putative, expressed	1.25416	4.70553	1.90764	5e-05
LOC_Os02g48660	AT2G19740.1	60S ribosomal protein L31, putative, expressed	29.939	112.272	1.9069	5e-05
LOC_Os01g02810	AT5G39030.1	resistance-related receptor-like kinase, putative, expressed	0.17535	0.657254	1.90621	0.0001
LOC_Os03g38260	AT3G16780.1	60S ribosomal protein L19-3, putative, expressed	12.9961	48.7104	1.90616	5e-05
LOC_Os03g60370	AT1G09870.1	histidine acid phosphatase, putative, expressed	1.81938	6.81799	1.9059	5e-05
LOC_Os10g42690	AT5G46910.1	jmjC domain containing protein, expressed	3.88987	14.5733	1.90554	5e-05
LOC_Os09g29600	AT1G21270.1	OsWAK85 - OsWAK receptor-like cytoplasmic kinase OsWAK-RLCK, expressed	0.438276	1.64142	1.90503	5e-05
[truncated: 2,795 more rows]
