# Supplementary material for: SPL33, encoding an eEF1A-like protein, negatively regulates cell death and defense responses in rice
Source: J Exp Bot. 2017 Feb 11;68(5):899–913. doi: 10.1093/jxb/erx001 (PMC5441852; doi:10.1093/jxb/erx001)
Supplement: Supplementary Data [file erx001_Supplementary_Data.zip › Supplementary_dataset_S3.xls]

## Sheet: Total
Supplementary Data S3. Functional enrichment analysis of DEGs based on KEGG metabolic pathways.
KEGG ID	KEGG Pathway	Number of KEGG-annotated genes in cluster	Total number of KEGG-annotated genes in assembly	Hypergeometric p-value. Bonferroni adjusted	Gene ID
osa03010	Ribosome	184	343	7.70375e-15	LOC_Os04g51630; LOC_Os07g08660; LOC_Os03g58430; LOC_Os09g32976; LOC_Os08g23710; LOC_Os01g73160; LOC_Os02g02130; LOC_Os03g54040; LOC_Os04g50990; LOC_Os02g27769; LOC_Os02g27760; LOC_Os12g32380; LOC_Os05g49030; LOC_Os02g07890; LOC_Os03g56241; LOC_Os11g41610; LOC_Os01g48690; LOC_Os07g43510; LOC_Os08g03640; LOC_Os12g03880; LOC_Os11g04070; LOC_Os11g24610; LOC_Os07g12250; LOC_Os03g10340; LOC_Os11g11390;…
osa00592	alpha-Linolenic acid metabolism	20	37	0.008487	LOC_Os02g17390; LOC_Os11g10480; LOC_Os11g10520; LOC_Os03g55800; LOC_Os08g35740; LOC_Os06g24704; LOC_Os01g27240; LOC_Os03g12500; LOC_Os05g07090; LOC_Os06g23760; LOC_Os12g37260; LOC_Os08g39850; LOC_Os06g11240; LOC_Os06g11290; LOC_Os12g26290; LOC_Os06g11210; LOC_Os06g23780; LOC_Os08g39840; LOC_Os06g11280; LOC_Os10g31950
osa01110	Biosynthesis of secondary metabolites	241	775	0.00860357	LOC_Os04g33390; LOC_Os10g25040; LOC_Os10g25030; LOC_Os03g31690; LOC_Os04g32330; LOC_Os09g31970; LOC_Os07g02440; LOC_Os03g19280; LOC_Os01g73200; LOC_Os01g73220; LOC_Os05g09500; LOC_Os08g34790; LOC_Os05g06460; LOC_Os03g36540; LOC_Os02g01890; LOC_Os10g37100; LOC_Os10g37120; LOC_Os02g41670; LOC_Os07g07470; LOC_Os03g08999; LOC_Os08g33720; LOC_Os05g40420; LOC_Os04g51390; LOC_Os12g25690; LOC_Os09g39230;…
osa01230	Biosynthesis of amino acids	75	208	0.0110199	LOC_Os04g33390; LOC_Os01g65090; LOC_Os09g39230; LOC_Os02g58510; LOC_Os03g09910; LOC_Os07g09330; LOC_Os03g19280; LOC_Os08g23150; LOC_Os09g08130; LOC_Os04g38950; LOC_Os03g52840; LOC_Os01g18860; LOC_Os05g10650; LOC_Os12g05110; LOC_Os05g33380; LOC_Os03g17120; LOC_Os07g08340; LOC_Os02g38920; LOC_Os04g32010; LOC_Os10g26570; LOC_Os01g60190; LOC_Os01g27750; LOC_Os03g03450; LOC_Os05g40420; LOC_Os01g52594;…
P00006	Apoptosis signaling pathway	7	14	0.0137544	LOC_Os01g62290; LOC_Os03g17700; LOC_Os05g34770; LOC_Os03g16860; LOC_Os02g02410; LOC_Os11g47760; LOC_Os12g38180; LOC_Os02g03280
osa00908	Zeatin biosynthesis	10	14	0.0161791	LOC_Os09g23820; LOC_Os07g46610; LOC_Os05g47840; LOC_Os05g24660; LOC_Os01g10110; LOC_Os05g31040; LOC_Os03g59570; LOC_Os08g35860; LOC_Os04g47720; LOC_Os04g46980
osa00196	Photosynthesis - antenna proteins	10	15	0.0220602	LOC_Os08g33820; LOC_Os09g17740; LOC_Os11g13890; LOC_Os01g41710; LOC_Os07g37550; LOC_Os06g21590; LOC_Os04g38410; LOC_Os03g39610; LOC_Os07g37240; LOC_Os02g10390
osa00400	Phenylalanine, tyrosine and tryptophan biosynthesis	20	42	0.0224756	LOC_Os04g33390; LOC_Os01g65090; LOC_Os08g23150; LOC_Os09g08130; LOC_Os01g27750; LOC_Os03g03450; LOC_Os08g04180; LOC_Os06g42560; LOC_Os01g52594; LOC_Os03g14990; LOC_Os03g15780; LOC_Os09g39230; LOC_Os06g04280; LOC_Os04g38950; LOC_Os07g08430; LOC_Os10g41480; LOC_Os02g20360; LOC_Os02g16630; LOC_Os11g35040; LOC_Os06g12150; LOC_Os03g50880; LOC_Os03g27230
osa04626	Plant-pathogen interaction	42	115	0.0414004	LOC_Os06g48520; LOC_Os01g43540; LOC_Os06g10580; LOC_Os09g30412; LOC_Os03g57450; LOC_Os07g48780; LOC_Os01g16240; LOC_Os03g21380; LOC_Os04g47300; LOC_Os01g72080; LOC_Os01g28450; LOC_Os04g55410; LOC_Os03g04110; LOC_Os11g34570; LOC_Os02g03410; LOC_Os08g39140; LOC_Os01g72530; LOC_Os04g27096; LOC_Os01g32120; LOC_Os08g44390; LOC_Os05g50180; LOC_Os01g17190; LOC_Os11g07040; LOC_Os05g39090; LOC_Os05g45210;…

## Sheet: Up-regulated
Supplementary Data S3. Functional enrichment analysis of DEGs based on KEGG metabolic pathways.
KEGG ID	KEGG Pathway	Number of KEGG-annotated genes in cluster	Total number of KEGG-annotated genes in assembly	Hypergeometric p-value. Bonferroni adjusted	Gene ID
osa03010	Ribosome	166	343	3.05632e-16	LOC_Os04g51630; LOC_Os03g58430; LOC_Os07g08660; LOC_Os09g32976; LOC_Os08g23710; LOC_Os01g73160; LOC_Os02g02130; LOC_Os04g50990; LOC_Os02g27769; LOC_Os02g27760; LOC_Os12g32380; LOC_Os05g49030; LOC_Os02g07890; LOC_Os08g02340; LOC_Os07g43510; LOC_Os12g03880; LOC_Os11g04070; LOC_Os08g03640; LOC_Os11g24610; LOC_Os07g12250; LOC_Os11g41610; LOC_Os03g56241; LOC_Os03g10340; LOC_Os11g11390; LOC_Os04g39700;…
osa00592	alpha-Linolenic acid metabolism	19	37	0.00317044	LOC_Os02g17390; LOC_Os08g39850; LOC_Os11g10520; LOC_Os03g55800; LOC_Os08g35740; LOC_Os06g24704; LOC_Os01g27240; LOC_Os03g12500; LOC_Os05g07090; LOC_Os06g23760; LOC_Os12g37260; LOC_Os11g10480; LOC_Os06g11240; LOC_Os06g11290; LOC_Os12g26290; LOC_Os06g11210; LOC_Os06g23780; LOC_Os08g39840; LOC_Os10g31950
osa01230	Biosynthesis of amino acids	68	208	0.00327127	LOC_Os04g33390; LOC_Os01g65090; LOC_Os02g24020; LOC_Os03g17120; LOC_Os03g09910; LOC_Os03g50490; LOC_Os03g19280; LOC_Os06g04280; LOC_Os04g38950; LOC_Os02g10070; LOC_Os05g10650; LOC_Os12g05110; LOC_Os05g33380; LOC_Os01g02880; LOC_Os07g08340; LOC_Os02g38920; LOC_Os04g32010; LOC_Os10g26570; LOC_Os01g27750; LOC_Os03g03450; LOC_Os05g40420; LOC_Os01g52594; LOC_Os08g09200; LOC_Os03g04410; LOC_Os09g39230;…
P00006	Apoptosis signaling pathway	7	14	0.00660993	LOC_Os01g62290; LOC_Os03g17700; LOC_Os05g34770; LOC_Os03g16860; LOC_Os02g02410; LOC_Os11g47760; LOC_Os12g38180; LOC_Os02g03280
osa00400	Phenylalanine, tyrosine and tryptophan biosynthesis	19	42	0.00897382	LOC_Os04g33390; LOC_Os01g65090; LOC_Os08g23150; LOC_Os09g08130; LOC_Os02g20360; LOC_Os03g03450; LOC_Os08g04180; LOC_Os06g42560; LOC_Os07g08430; LOC_Os03g14990; LOC_Os03g15780; LOC_Os09g39230; LOC_Os06g04280; LOC_Os04g38950; LOC_Os11g35040; LOC_Os01g27750; LOC_Os02g16630; LOC_Os06g12150; LOC_Os01g52594; LOC_Os03g50880; LOC_Os03g27230
osa04626	Plant-pathogen interaction	40	115	0.00956683	LOC_Os06g48520; LOC_Os01g43540; LOC_Os06g10580; LOC_Os09g30412; LOC_Os03g57450; LOC_Os01g16240; LOC_Os07g48780; LOC_Os03g21380; LOC_Os08g38086; LOC_Os01g72080; LOC_Os01g28450; LOC_Os04g55410; LOC_Os03g04110; LOC_Os11g34570; LOC_Os02g03410; LOC_Os08g39140; LOC_Os01g72530; LOC_Os04g27096; LOC_Os01g32120; LOC_Os08g44390; LOC_Os05g50180; LOC_Os01g17190; LOC_Os11g07040; LOC_Os05g39090; LOC_Os05g45210;…
osa03008	Ribosome biogenesis in eukaryotes	33	90	0.00972046	LOC_Os04g50660; LOC_Os03g22740; LOC_Os03g22730; LOC_Os01g46060; LOC_Os03g13800; LOC_Os04g55700; LOC_Os11g04200; LOC_Os07g44190; LOC_Os01g27730; LOC_Os05g08360; LOC_Os02g57590; LOC_Os03g58720; LOC_Os11g37080; LOC_Os03g61790; LOC_Os04g46310; LOC_Os12g41620; LOC_Os03g25450; LOC_Os03g22880; LOC_Os02g01350; LOC_Os10g42320; LOC_Os02g40514; LOC_Os07g41190; LOC_Os04g23830; LOC_Os03g21530; LOC_Os03g05720;…
osa01110	Biosynthesis of secondary metabolites	202	775	0.0144297	LOC_Os04g33390; LOC_Os10g25030; LOC_Os10g25040; LOC_Os05g06460; LOC_Os04g32330; LOC_Os09g31970; LOC_Os03g19280; LOC_Os01g73200; LOC_Os01g73220; LOC_Os05g09500; LOC_Os08g34790; LOC_Os10g37100; LOC_Os02g01890; LOC_Os10g37120; LOC_Os02g41670; LOC_Os07g07470; LOC_Os03g08999; LOC_Os08g33720; LOC_Os05g40420; LOC_Os12g25690; LOC_Os09g39230; LOC_Os04g54360; LOC_Os04g43800; LOC_Os12g13380; LOC_Os07g09330;…
osa00360	Phenylalanine metabolism	33	98	0.0244897	LOC_Os01g65090; LOC_Os03g13210; LOC_Os04g55740; LOC_Os01g73200; LOC_Os01g73220; LOC_Os01g73170; LOC_Os08g34790; LOC_Os02g26810; LOC_Os02g41650; LOC_Os02g41670; LOC_Os03g55420; LOC_Os11g02100; LOC_Os12g02060; LOC_Os02g20360; LOC_Os01g52594; LOC_Os04g43800; LOC_Os07g48010; LOC_Os04g59150; LOC_Os08g02110; LOC_Os06g46799; LOC_Os12g02080; LOC_Os02g14430; LOC_Os01g36240; LOC_Os01g22370; LOC_Os02g41680;…
osa00940	Phenylpropanoid biosynthesis	39	124	0.0339815	LOC_Os02g39850; LOC_Os01g73200; LOC_Os01g73220; LOC_Os01g73170; LOC_Os05g41440; LOC_Os08g34790; LOC_Os03g53800; LOC_Os02g41650; LOC_Os02g41670; LOC_Os06g46799; LOC_Os03g55420; LOC_Os11g02100; LOC_Os12g02060; LOC_Os10g36848; LOC_Os01g32364; LOC_Os07g46280; LOC_Os04g43800; LOC_Os01g40870; LOC_Os04g59150; LOC_Os08g02110; LOC_Os08g34280; LOC_Os12g02080; LOC_Os02g14430; LOC_Os01g36240; LOC_Os01g22370;…
osa00904	Diterpenoid biosynthesis	12	27	0.0372493	LOC_Os04g09920; LOC_Os01g55240; LOC_Os01g11150; LOC_Os02g36110; LOC_Os02g36210; LOC_Os04g10060; LOC_Os02g36140; LOC_Os01g08220; LOC_Os02g36070; LOC_Os04g09900; LOC_Os04g10010; LOC_Os12g30824
osa00071	Fatty acid degradation	16	41	0.040903	LOC_Os02g17390; LOC_Os03g08999; LOC_Os11g10480; LOC_Os11g10520; LOC_Os01g46750; LOC_Os06g24704; LOC_Os10g31950; LOC_Os11g04980; LOC_Os05g07090; LOC_Os02g49720; LOC_Os01g02020; LOC_Os06g23760; LOC_Os06g23780; LOC_Os01g48910; LOC_Os06g06350; LOC_Os09g26880

## Sheet: Down-regulated
Supplementary Data S3. Functional enrichment analysis of DEGs based on KEGG metabolic pathways.
KEGG ID	KEGG Pathway	Number of KEGG-annotated genes in cluster	Total number of KEGG-annotated genes in assembly	Hypergeometric p-value. Bonferroni adjusted	Gene ID
osa00196	Photosynthesis - antenna proteins	10	15	1.93694e-08	LOC_Os08g33820; LOC_Os09g17740; LOC_Os11g13890; LOC_Os01g41710; LOC_Os07g37550; LOC_Os06g21590; LOC_Os04g38410; LOC_Os03g39610; LOC_Os07g37240; LOC_Os02g10390
osa00195	Photosynthesis	16	79	1.07411e-06	LOC_Os06g39708; LOC_Os10g21310; LOC_Os07g05360; LOC_Os04g16872; LOC_Os10g21266; LOC_Os10g38234; LOC_Os10g32400; LOC_Os08g01380; LOC_Os02g24642; LOC_Os02g24632; LOC_Os04g16874; LOC_Os07g25430; LOC_Os08g44680; LOC_Os01g31690; LOC_Os07g05480; LOC_Os10g38276; LOC_Os04g33830; LOC_Os08g35420
osa00860	Porphyrin and chlorophyll metabolism	8	35	0.000274246	LOC_Os10g35840; LOC_Os02g51080; LOC_Os10g41780; LOC_Os03g20700; LOC_Os05g28200; LOC_Os03g36540; LOC_Os10g35370; LOC_Os01g17170
osa00908	Zeatin biosynthesis	4	14	0.00509914	LOC_Os05g31040; LOC_Os03g59570; LOC_Os08g35860; LOC_Os05g47840
osa01100	Metabolic pathways	83	1544	0.011233	LOC_Os06g39708; LOC_Os10g21310; LOC_Os08g44680; LOC_Os03g24160; LOC_Os09g17740; LOC_Os07g41650; LOC_Os02g24642; LOC_Os04g43360; LOC_Os02g24614; LOC_Os10g35840; LOC_Os04g16872; LOC_Os03g45250; LOC_Os04g56230; LOC_Os01g31690; LOC_Os03g52840; LOC_Os07g05480; LOC_Os03g04140; LOC_Os07g42420; LOC_Os03g39610; LOC_Os04g39430; LOC_Os01g33230; LOC_Os01g56380; LOC_Os01g17170; LOC_Os06g06560; LOC_Os05g42350;…
osa04075	Plant hormone signal transduction	15	184	0.0147424	LOC_Os05g09480; LOC_Os02g13520; LOC_Os05g44570; LOC_Os01g54050; LOC_Os08g39830; LOC_Os01g46760; LOC_Os01g72330; LOC_Os05g38290; LOC_Os05g09410; LOC_Os01g70050; LOC_Os12g04500; LOC_Os10g36703; LOC_Os01g59350; LOC_Os02g35180; LOC_Os09g39320; LOC_Os01g64020; LOC_Os09g28310
osa00900	Terpenoid backbone biosynthesis	6	47	0.0192717	LOC_Os06g07120; LOC_Os02g51080; LOC_Os01g45460; LOC_Os04g56230; LOC_Os05g33840; LOC_Os02g10400
osa04712	Circadian rhythm - plant	4	25	0.0279523	LOC_Os09g36220; LOC_Os06g39960; LOC_Os03g17570; LOC_Os11g34460
osa00906	Carotenoid biosynthesis	4	26	0.0312582	LOC_Os09g28390; LOC_Os04g37619; LOC_Os01g39960; LOC_Os02g47510
