# Supplementary material for: SPL33, encoding an eEF1A-like protein, negatively regulates cell death and defense responses in rice
Source: J Exp Bot. 2017 Feb 11;68(5):899–913. doi: 10.1093/jxb/erx001 (PMC5441852; doi:10.1093/jxb/erx001)
Supplement: Supplementary Data [file erx001_Supplementary_Data.zip › Supplementary_dataset_S2.xls]

## Sheet: Total
Supplementary Data S2. GO enrichment analysis of DEGs.
GO Accession	GO Term	GO Ontology	Number of GO-annotated genes in cluster	Total number of GO-annotated genes in assembly	Hypergeometric p-value. Bonferroni adjusted
GO:0006412	translation	P	278	664	5.1e-29
GO:0010467	gene expression	P	289	791	9.5e-23
GO:0008152	metabolic process	P	2837	14183	8.4e-13
GO:0044267	cellular protein metabolic process	P	800	3573	8.6e-09
GO:0019538	protein metabolic process	P	949	4462	9.5e-07
GO:0009987	cellular process	P	2600	13328	8.8e-07
GO:0009607	response to biotic stimulus	P	269	1076	2e-06
GO:0019748	secondary metabolic process	P	140	488	2.5e-06
GO:0044260	cellular macromolecule metabolic process	P	834	3953	1.4e-05
GO:0006950	response to stress	P	758	3618	8.1e-05
GO:0050896	response to stimulus	P	1072	5265	8.8e-05
GO:0043170	macromolecule metabolic process	P	989	4902	0.00051
GO:0009058	biosynthetic process	P	1065	5311	0.00059
GO:0044237	cellular metabolic process	P	1459	7497	0.0025
GO:0044238	primary metabolic process	P	1831	9565	0.0055
GO:0008219	cell death	P	87	367	0.016
GO:0009875	pollen-pistil interaction	P	31	109	0.021
GO:0009628	response to abiotic stimulus	P	439	2194	0.03
GO:0007165	signal transduction	P	297	1464	0.042
GO:0023046	signaling process	P	300	1481	0.043
GO:0009056	catabolic process	P	296	1458	0.041
GO:0005198	structural molecule activity	F	247	511	4.4e-33
GO:0003824	catalytic activity	F	2015	9920	3.3e-09
GO:0016740	transferase activity	F	818	3913	5e-05
GO:0016301	kinase activity	F	434	2020	0.00065
GO:0019825	oxygen binding	F	86	345	0.0061
GO:0030246	carbohydrate binding	F	59	234	0.017
GO:0000166	nucleotide binding	F	511	2568	0.027
GO:0003723	RNA binding	F	126	573	0.03
GO:0030529	ribonucleoprotein complex	C	251	476	2.9e-38
GO:0043232	intracellular non-membrane-bounded organelle	C	335	918	3.5e-26
GO:0005829	cytosol	C	607	2287	2e-17
GO:0044444	cytoplasmic part	C	1672	7709	3.3e-15
GO:0005737	cytoplasm	C	1789	8386	3.9e-14
GO:0005730	nucleolus	C	137	363	3e-12
GO:0016020	membrane	C	1298	5995	5.3e-11
GO:0044464	cell part	C	2778	14141	8.5e-09
GO:0005886	plasma membrane	C	705	3116	2.1e-08
GO:0031974	membrane-enclosed lumen	C	154	516	1.1e-07
GO:0044446	intracellular organelle part	C	169	582	1.2e-07
GO:0070013	intracellular organelle lumen	C	154	516	1.1e-07
GO:0005623	cell	C	3145	16308	1.7e-07
GO:0044424	intracellular part	C	2035	10327	8.6e-06
GO:0005773	vacuole	C	295	1250	3.1e-05
GO:0005622	intracellular	C	2099	10775	7.2e-05
GO:0005739	mitochondrion	C	266	1132	9.6e-05
GO:0030312	external encapsulating structure	C	226	953	0.0002
GO:0005618	cell wall	C	224	943	0.0002
GO:0043229	intracellular organelle	C	1705	8737	0.00052
GO:0009536	plastid	C	676	3323	0.0025

## Sheet: Up-regulated
Supplementary Data S2. GO enrichment analysis of DEGs.
GO Accession	GO Term	GO Ontology	Number of GO-annotated genes in cluster	Total number of GO-annotated genes in assembly	Hypergeometric p-value. Bonferroni adjusted
GO:0006412	translation	P	250	664	4.7e-33
GO:0010467	gene expression	P	257	791	5.1e-26
GO:0044267	cellular protein metabolic process	P	692	3573	1.1e-12
GO:0008152	metabolic process	P	2308	14183	1.6e-12
GO:0019538	protein metabolic process	P	827	4462	1.5e-11
GO:0009607	response to biotic stimulus	P	239	1076	8e-09
GO:0044260	cellular macromolecule metabolic process	P	716	3953	1.7e-08
GO:0043170	macromolecule metabolic process	P	856	4902	1.4e-07
GO:0006950	response to stress	P	648	3618	4.1e-07
GO:0019748	secondary metabolic process	P	121	488	4.7e-07
GO:0009987	cellular process	P	2101	13328	5.4e-06
GO:0050896	response to stimulus	P	884	5265	2.2e-05
GO:0044238	primary metabolic process	P	1509	9565	0.00054
GO:0008219	cell death	P	78	367	0.0024
GO:0009058	biosynthetic process	P	854	5311	0.0031
GO:0044237	cellular metabolic process	P	1168	7497	0.013
GO:0009056	catabolic process	P	248	1458	0.016
GO:0005198	structural molecule activity	F	222	511	1.6e-36
GO:0003824	catalytic activity	F	1662	9920	9.6e-11
GO:0016740	transferase activity	F	669	3913	5.1e-05
GO:0016301	kinase activity	F	365	2020	0.00011
GO:0000166	nucleotide binding	F	429	2568	0.0053
GO:0019825	oxygen binding	F	71	345	0.0069
GO:0030246	carbohydrate binding	F	49	234	0.017
GO:0030529	ribonucleoprotein complex	C	229	476	4.1e-43
GO:0043232	intracellular non-membrane-bounded organelle	C	306	918	1.7e-32
GO:0005829	cytosol	C	566	2287	3.4e-29
GO:0005730	nucleolus	C	132	363	5.5e-17
GO:0005886	plasma membrane	C	614	3116	2.2e-12
GO:0044444	cytoplasmic part	C	1343	7709	3e-12
GO:0044446	intracellular organelle part	C	162	582	4.4e-12
GO:0031974	membrane-enclosed lumen	C	147	516	1.1e-11
GO:0005737	cytoplasm	C	1441	8386	1e-11
GO:0070013	intracellular organelle lumen	C	147	516	1.1e-11
GO:0016020	membrane	C	1047	5995	2.4e-09
GO:0005623	cell	C	2570	16308	8.5e-09
GO:0044464	cell part	C	2255	14141	1.8e-08
GO:0005773	vacuole	C	264	1250	6.4e-08
GO:0005739	mitochondrion	C	241	1132	1.4e-07
GO:0030312	external encapsulating structure	C	208	953	2.3e-07
GO:0005618	cell wall	C	206	943	2.5e-07
GO:0044424	intracellular part	C	1635	10327	0.00012
GO:0005622	intracellular	C	1689	10775	0.00052
GO:0005794	Golgi apparatus	C	72	337	0.003
GO:0005783	endoplasmic reticulum	C	104	562	0.018
GO:0005576	extracellular region	C	102	559	0.026
GO:0005777	peroxisome	C	40	191	0.028
GO:0043229	intracellular organelle	C	1339	8737	0.037

## Sheet: Down-regulated
Supplementary Data S2. GO enrichment analysis of DEGs.
GO Accession	GO Term	GO Ontology	Number of GO-annotated genes in cluster	Total number of GO-annotated genes in assembly	Hypergeometric p-value. Bonferroni adjusted
GO:0015979	photosynthesis	P	43	234	6.4e-17
GO:0006091	generation of precursor metabolites and energy	P	30	330	6.1e-06
GO:0023052	signaling	P	88	1849	0.0028
GO:0023046	signaling process	P	73	1481	0.0029
GO:0007165	signal transduction	P	71	1464	0.0047
GO:0050789	regulation of biological process	P	75	1588	0.0068
GO:0019725	cellular homeostasis	P	17	241	0.0071
GO:0008152	metabolic process	P	529	14183	0.016
GO:0009987	cellular process	P	499	13328	0.017
GO:0044237	cellular metabolic process	P	291	7497	0.022
GO:0009628	response to abiotic stimulus	P	94	2194	0.028
GO:0065007	biological regulation	P	93	2165	0.027
GO:0009058	biosynthetic process	P	211	5311	0.024
GO:0006810	transport	P	100	2374	0.034
GO:0009536	plastid	C	250	3323	4.2e-31
GO:0009579	thylakoid	C	76	560	9e-22
GO:0043227	membrane-bounded organelle	C	364	8465	1.9e-06
GO:0043229	intracellular organelle	C	366	8737	2.2e-05
GO:0044444	cytoplasmic part	C	329	7709	1.8e-05
GO:0005737	cytoplasm	C	348	8386	9.4e-05
GO:0016020	membrane	C	251	5995	0.00098
GO:0044424	intracellular part	C	400	10327	0.0055
GO:0005622	intracellular	C	410	10775	0.016
GO:0044464	cell part	C	523	14141	0.033
